# Supplementary material for: Genome-Wide Identification of the Cyclic Nucleotide-Gated Ion Channel Gene Family and Expression Profiles Under Low-Temperature Stress in Luffa cylindrica L
Source: Int J Mol Sci. 2024 Oct 21;25(20):11330. doi: 10.3390/ijms252011330 (PMC11508470; doi:10.3390/ijms252011330)
Supplement: Supplementary file 1 [file ijms-25-11330-s001.zip]

Archive with 9 entries (9 files):
- Supplementary File S1.pdf
- Supplementary File S2.pdf
- Supplementary File S3.pdf
- Supplementary File S4.pdf
- Supplementary File S5.xls
- Supplementary File S6.xls
- Supplementary File S7.xls
- Supplementary File S8.pdf
- Supplementary File S9.pdf
