# Supplementary material for: Genome-Wide Identification of the Cyclic Nucleotide-Gated Ion Channel Gene Family and Expression Profiles Under Low-Temperature Stress in Luffa cylindrica L
Source: Int J Mol Sci. 2024 Oct 21;25(20):11330. doi: 10.3390/ijms252011330 (PMC11508470; doi:10.3390/ijms252011330)
Supplement: Supplementary file 1 [file ijms-25-11330-s001.zip › Supplementary File S5.xls]

## Sheet: Total
Gene name	Cis-acting elements	Sequence	Start site	Base length	Orientation	Function
Lcy02g001140	MBSI	aaaAaaC(G/C)GTTA	1133	10.5	-	MYB binding site involved in flavonoid biosynthetic genes regulation
Lcy02g001140	Unnamed__12	TCCACGTAGA	585	9	+
Lcy02g001140	MYC	CATTTG	519	6	+
Lcy02g001140	MYC	CATTTG	670	6	-
Lcy02g001140	MYC	CATTTG	1899	6	+
Lcy02g001140	MYC	CATTTG	1941	6	+
Lcy02g001140	MYC	CAATTG	1968	6	-
Lcy02g001140	MYC	CATTTG	1997	6	+
Lcy02g001140	ARE	AAACCA	1540	6	-	cis-acting regulatory element essential for the anaerobic induction
Lcy02g001140	ARE	AAACCA	1656	6	-	cis-acting regulatory element essential for the anaerobic induction
Lcy02g001140	ARE	AAACCA	1678	6	-	cis-acting regulatory element essential for the anaerobic induction
Lcy02g001140	ARE	AAACCA	1806	6	-	cis-acting regulatory element essential for the anaerobic induction
Lcy02g001140	ARE	AAACCA	1988	6	-	cis-acting regulatory element essential for the anaerobic induction
Lcy02g001140	Myb	CAACTG	1240	6	+
Lcy02g001140	Myb	TAACTG	1589	6	-
Lcy02g001140	Myb	CAACTG	1705	6	-
Lcy02g001140	WRE3	CCACCT	628	6	+
Lcy02g001140	TGA-element	AACGAC	482	6	+	auxin-responsive element
Lcy02g001140	Unnamed__4	CTCC	93	4	-
Lcy02g001140	Unnamed__4	CTCC	410	4	-
Lcy02g001140	Unnamed__4	CTCC	466	4	+
Lcy02g001140	Unnamed__4	CTCC	488	4	-
Lcy02g001140	Unnamed__4	CTCC	1231	4	-
Lcy02g001140	Unnamed__4	CTCC	1525	4	+
Lcy02g001140	Unnamed__4	CTCC	1549	4	+
Lcy02g001140		motif_sequence	211	4	+	short_function
Lcy02g001140		motif_sequence	422	4	-	short_function
Lcy02g001140		motif_sequence	502	4	-	short_function
Lcy02g001140		motif_sequence	943	4	-	short_function
Lcy02g001140		motif_sequence	1231	4	-	short_function
Lcy02g001140		motif_sequence	1625	4	+	short_function
Lcy02g001140		motif_sequence	1896	4	-	short_function
Lcy02g001140	G-box	TACGTG	652	6	+	cis-acting regulatory element involved in light responsiveness
Lcy02g001140	G-box	TACGTG	1335	6	+	cis-acting regulatory element involved in light responsiveness
Lcy02g001140	CAAT-box	CAAT	172	4	+
Lcy02g001140	CAAT-box	CAAT	192	4	+
Lcy02g001140	CAAT-box	CAAT	272	4	+
Lcy02g001140	CAAT-box	CCAAT	276	5	+	common cis-acting element in promoter and enhancer regions
Lcy02g001140	CAAT-box	CAAT	277	4	+
Lcy02g001140	CAAT-box	CAAAT	348	5	+	common cis-acting element in promoter and enhancer regions
Lcy02g001140	CAAT-box	CAAT	393	4	+
Lcy02g001140	CAAT-box	CAAT	426	4	-
Lcy02g001140	CAAT-box	CAAAT	520	5	-	common cis-acting element in promoter and enhancer regions
Lcy02g001140	CAAT-box	CAAT	566	4	+
Lcy02g001140	CAAT-box	CAAT	615	4	+
Lcy02g001140	CAAT-box	CAAAT	670	5	+	common cis-acting element in promoter and enhancer regions
Lcy02g001140	CAAT-box	CAAT	718	4	+
Lcy02g001140	CAAT-box	CAAT	747	4	+
Lcy02g001140	CAAT-box	CAAT	757	4	+
Lcy02g001140	CAAT-box	CAAT	816	4	-
Lcy02g001140	CAAT-box	CAAT	835	4	-
Lcy02g001140	CAAT-box	CAAT	900	4	-
Lcy02g001140	CAAT-box	CAAT	920	4	-
Lcy02g001140	CAAT-box	CAAT	997	4	+
Lcy02g001140	CAAT-box	CCAAT	1128	5	-	common cis-acting element in promoter and enhancer regions
Lcy02g001140	CAAT-box	CCAAT	1248	5	+	common cis-acting element in promoter and enhancer regions
Lcy02g001140	CAAT-box	CAAT	1249	4	+
Lcy02g001140	CAAT-box	CAAAT	1251	5	-	common cis-acting element in promoter and enhancer regions
Lcy02g001140	CAAT-box	CCAAT	1324	5	-	common cis-acting element in promoter and enhancer regions
Lcy02g001140	CAAT-box	CAAT	1426	4	-
Lcy02g001140	CAAT-box	CAAT	1437	4	+
Lcy02g001140	CAAT-box	CAAT	1441	4	+
Lcy02g001140	CAAT-box	CAAAT	1472	5	-	common cis-acting element in promoter and enhancer regions
Lcy02g001140	CAAT-box	CAAT	1490	4	+
Lcy02g001140	CAAT-box	CAAT	1494	4	+
Lcy02g001140	CAAT-box	CAAAT	1690	5	-	common cis-acting element in promoter and enhancer regions
Lcy02g001140	CAAT-box	CCAAT	1757	5	-	common cis-acting element in promoter and enhancer regions
Lcy02g001140	CAAT-box	CAAT	1784	4	-
Lcy02g001140	CAAT-box	CAAAT	1823	5	-	common cis-acting element in promoter and enhancer regions
Lcy02g001140	CAAT-box	CAAAT	1892	5	-	common cis-acting element in promoter and enhancer regions
Lcy02g001140	CAAT-box	CAAAT	1900	5	-	common cis-acting element in promoter and enhancer regions
Lcy02g001140	CAAT-box	CAAAT	1942	5	-	common cis-acting element in promoter and enhancer regions
Lcy02g001140	CAAT-box	CAAT	1968	4	+
Lcy02g001140	CAAT-box	CAAT	1970	4	-
Lcy02g001140	CAAT-box	CAAT	1976	4	+
Lcy02g001140	CAAT-box	CAAAT	1998	5	-	common cis-acting element in promoter and enhancer regions
Lcy02g001140	CAAT-box	CAAT	2009	4	-
Lcy02g001140	MBS	CAACTG	1240	6	+	MYB binding site involved in drought-inducibility
Lcy02g001140	MBS	CAACTG	1705	6	-	MYB binding site involved in drought-inducibility
Lcy02g001140	TCT-motif	TCTTAC	649	6	+	part of a light responsive element
Lcy02g001140	GA-motif	ATAGATAA	241	8	-	part of a light responsive element
Lcy02g001140	ABRE4	CACGTA	652	6	-
Lcy02g001140	ABRE4	CACGTA	1335	6	-
Lcy02g001140	Unnamed__10	TCCACGTAGA	585	9	+
Lcy02g001140	ABRE	ACGTG	587	5	-	cis-acting element involved in the abscisic acid responsiveness
Lcy02g001140	ABRE	ACGTG	653	5	+	cis-acting element involved in the abscisic acid responsiveness
Lcy02g001140	ABRE	ACGTG	1336	5	+	cis-acting element involved in the abscisic acid responsiveness
Lcy02g001140	ABRE3a	TACGTG	652	6	+
Lcy02g001140	ABRE3a	TACGTG	1335	6	+
Lcy02g001140	P-box	CCTTTTG	549	7	+	gibberellin-responsive element
Lcy02g001140	Unnamed__1	CGTGG	586	5	-
Lcy02g001140	Unnamed__1	CGTGG	1618	5	+
Lcy02g001140	LTR	CCGAAA	1178	6	-	cis-acting element involved in low-temperature responsiveness
Lcy02g001140	STRE	AGGGG	226	5	-
Lcy02g001140	STRE	AGGGG	1522	5	-
Lcy02g001140	STRE	AGGGG	1794	5	-
Lcy02g001140	AE-box	AGAAACAA	1717	8	-	part of a module for light response
Lcy02g001140	AE-box	AGAAACTT	1768	8	-	part of a module for light response
Lcy02g001140	Unnamed__8	TCCACGTAGA	585	9	+
Lcy02g001140	GT1-motif	GGTTAA	281	6	+	light responsive element
Lcy02g001140	GT1-motif	GGTTAAT	1299	7	-	light responsive element
Lcy02g001140	GT1-motif	GGTTAA	1300	6	-	light responsive element
Lcy02g001140	AT~TATA-box	TATATA	1058	6	-
Lcy02g001140	AT~TATA-box	TATATA	1060	6	-
Lcy02g001140	AT~TATA-box	TATATA	1088	6	-
Lcy02g001140	AT~TATA-box	TATATA	1090	6	-
Lcy02g001140	AT~TATA-box	TATATA	1092	6	-
Lcy02g001140	AT~TATA-box	TATATA	1094	6	-
Lcy02g001140	Unnamed_1	GGATTTTACAGT	1599	11	+	cis-acting element involved in phytochrome down-regulation expression
Lcy02g001140	Unnamed__14	TCCACGTAGA	585	9	+
Lcy02g001140	ERE	ATTTTAAA	889	8	-
Lcy02g001140	AAGAA-motif	GAAAGAA	1445	7	-
Lcy02g001140	TGACG-motif	TGACG	1221	5	-	cis-acting regulatory element involved in the MeJA-responsiveness
Lcy02g001140	as-1	TGACG	1221	5	-
Lcy02g001140	GATA-motif	GATAGGA	446	7	-	part of a light responsive element
Lcy02g001140	TATA-box	TATA	141	4	+	core promoter element around -30 of transcription start
Lcy02g001140	TATA-box	TATAAAT	333	7	-	core promoter element around -30 of transcription start
Lcy02g001140	TATA-box	TATAAA	334	6	-	core promoter element around -30 of transcription start
Lcy02g001140	TATA-box	TATAA	335	5	-	core promoter element around -30 of transcription start
Lcy02g001140	TATA-box	TATA	336	4	+	core promoter element around -30 of transcription start
Lcy02g001140	TATA-box	TATTTAAA	338	8	+	core promoter element around -30 of transcription start
Lcy02g001140	TATA-box	ATATAT	433	6	+	core promoter element around -30 of transcription start
Lcy02g001140	TATA-box	TATA	434	4	+	core promoter element around -30 of transcription start
Lcy02g001140	TATA-box	TATAAATA	535	8	-	core promoter element around -30 of transcription start
Lcy02g001140	TATA-box	TATAAAT	536	7	-	core promoter element around -30 of transcription start
Lcy02g001140	TATA-box	TATAAA	537	6	-	core promoter element around -30 of transcription start
Lcy02g001140	TATA-box	TATAA	538	5	-	core promoter element around -30 of transcription start
Lcy02g001140	TATA-box	TATA	539	4	+	core promoter element around -30 of transcription start
Lcy02g001140	TATA-box	TATAAAA	781	7	-	core promoter element around -30 of transcription start
Lcy02g001140	TATA-box	TATAAA	782	6	-	core promoter element around -30 of transcription start
Lcy02g001140	TATA-box	TATAA	783	5	-	core promoter element around -30 of transcription start
Lcy02g001140	TATA-box	TATA	784	4	+	core promoter element around -30 of transcription start
Lcy02g001140	TATA-box	ATTATA	895	6	+	core promoter element around -30 of transcription start
Lcy02g001140	TATA-box	TATAA	896	5	-	core promoter element around -30 of transcription start
Lcy02g001140	TATA-box	TATA	897	4	+	core promoter element around -30 of transcription start
Lcy02g001140	TATA-box	TACAAAA	928	7	+	core promoter element around -30 of transcription start
Lcy02g001140	TATA-box	TATTTAAA	1034	8	+	core promoter element around -30 of transcription start
Lcy02g001140	TATA-box	TATTTAAA	1036	8	-	core promoter element around -30 of transcription start
Lcy02g001140	TATA-box	TATATA	1058	6	-	core promoter element around -30 of transcription start
Lcy02g001140	TATA-box	ATATAT	1059	6	-	core promoter element around -30 of transcription start
Lcy02g001140	TATA-box	TATATA	1060	6	-	core promoter element around -30 of transcription start
Lcy02g001140	TATA-box	ATATAA	1061	6	+	core promoter element around -30 of transcription start
Lcy02g001140	TATA-box	TATA	1062	4	-	core promoter element around -30 of transcription start
Lcy02g001140	TATA-box	TATATTTATATTT	1069	12	-	core promoter element around -30 of transcription start
Lcy02g001140	TATA-box	TATA	1072	4	-	core promoter element around -30 of transcription start
Lcy02g001140	TATA-box	ATATAA	1077	6	+	core promoter element around -30 of transcription start
Lcy02g001140	TATA-box	TATA	1078	4	-	core promoter element around -30 of transcription start
Lcy02g001140	TATA-box	ATATAT	1087	6	-	core promoter element around -30 of transcription start
Lcy02g001140	TATA-box	TATATA	1088	6	-	core promoter element around -30 of transcription start
Lcy02g001140	TATA-box	ATATAT	1089	6	-	core promoter element around -30 of transcription start
Lcy02g001140	TATA-box	TATATA	1090	6	-	core promoter element around -30 of transcription start
Lcy02g001140	TATA-box	ATATAT	1091	6	-	core promoter element around -30 of transcription start
Lcy02g001140	TATA-box	TATATA	1092	6	-	core promoter element around -30 of transcription start
Lcy02g001140	TATA-box	ATATAT	1093	6	-	core promoter element around -30 of transcription start
Lcy02g001140	TATA-box	TATATA	1094	6	-	core promoter element around -30 of transcription start
Lcy02g001140	TATA-box	TATA	1096	4	-	core promoter element around -30 of transcription start
Lcy02g001140	TATA-box	TACAAAA	1110	7	-	core promoter element around -30 of transcription start
Lcy02g001140	TATA-box	TATTTAAA	1153	8	-	core promoter element around -30 of transcription start
Lcy02g001140	TATA-box	TATA	1162	4	-	core promoter element around -30 of transcription start
Lcy02g001140	TATA-box	TATAAATA	1344	8	-	core promoter element around -30 of transcription start
Lcy02g001140	TATA-box	TATAAAT	1345	7	-	core promoter element around -30 of transcription start
Lcy02g001140	TATA-box	TATAAA	1346	6	-	core promoter element around -30 of transcription start
Lcy02g001140	TATA-box	TATAA	1347	5	-	core promoter element around -30 of transcription start
Lcy02g001140	TATA-box	TATA	1348	4	-	core promoter element around -30 of transcription start
Lcy02g001140	TATA-box	TATA	1400	4	-	core promoter element around -30 of transcription start
Lcy02g001140	TATA-box	TATTTAAA	1882	8	+	core promoter element around -30 of transcription start
Lcy02g001140	W box	TTGACC	1965	6	-
Lcy02g001140	MYB	TAACCA	280	6	-
Lcy02g001140	Unnamed__6	taTAAATATct	532	10	-
Lcy02g001140	Unnamed__6	taTAAATATct	1036	10	+
Lcy02g001140	CGTCA-motif	CGTCA	1221	5	+	cis-acting regulatory element involved in the MeJA-responsiveness
Lcy02g001140	WUN-motif	AAATTTCTT	349	9	+
Lcy02g001140	WUN-motif	AAATTTCTT	794	9	+
Lcy02g001140	MYB-like sequence	TAACCA	280	6	-
Lcy02g001140	G-Box	CACGTT	587	6	+	cis-acting regulatory element involved in light responsiveness
Lcy03g014490	Box 4	ATTAAT	224	6	+	part of a conserved DNA module involved in light responsiveness
Lcy03g014490	Box 4	ATTAAT	498	6	+	part of a conserved DNA module involved in light responsiveness
Lcy03g014490	Box 4	ATTAAT	543	6	+	part of a conserved DNA module involved in light responsiveness
Lcy03g014490	Box 4	ATTAAT	1843	6	-	part of a conserved DNA module involved in light responsiveness
Lcy03g014490	ERE	ATTTTAAA	529	8	+
Lcy03g014490	ERE	ATTTTAAA	531	8	-
Lcy03g014490	ERE	ATTTTAAA	1212	8	-
Lcy03g014490	ERE	ATTTTAAA	1532	8	-
Lcy03g014490	CAAT-box	CAAAT	82	5	-	common cis-acting element in promoter and enhancer regions
Lcy03g014490	CAAT-box	CAAT	89	4	-
Lcy03g014490	CAAT-box	CAAAT	97	5	-	common cis-acting element in promoter and enhancer regions
Lcy03g014490	CAAT-box	CAAT	135	4	+
Lcy03g014490	CAAT-box	CAAT	143	4	-
Lcy03g014490	CAAT-box	CAAT	255	4	+
Lcy03g014490	CAAT-box	CAAT	356	4	-
Lcy03g014490	CAAT-box	CAAT	452	4	+
Lcy03g014490	CAAT-box	CAAT	582	4	-
Lcy03g014490	CAAT-box	CAAT	594	4	-
Lcy03g014490	CAAT-box	CAAT	664	4	-
Lcy03g014490	CAAT-box	CAAT	669	4	+
Lcy03g014490	CAAT-box	CAAAT	671	5	-	common cis-acting element in promoter and enhancer regions
Lcy03g014490	CAAT-box	CAAAT	736	5	+	common cis-acting element in promoter and enhancer regions
Lcy03g014490	CAAT-box	CAAT	792	4	+
Lcy03g014490	CAAT-box	CCAAT	797	5	+	common cis-acting element in promoter and enhancer regions
Lcy03g014490	CAAT-box	CAAT	798	4	+
Lcy03g014490	CAAT-box	CAAT	850	4	-
Lcy03g014490	CAAT-box	CAAT	874	4	+
Lcy03g014490	CAAT-box	CAAAT	889	5	-	common cis-acting element in promoter and enhancer regions
Lcy03g014490	CAAT-box	CCAAT	924	5	-	common cis-acting element in promoter and enhancer regions
Lcy03g014490	CAAT-box	CAAT	964	4	+
Lcy03g014490	CAAT-box	CAAAT	992	5	+	common cis-acting element in promoter and enhancer regions
Lcy03g014490	CAAT-box	CAAT	1023	4	+
Lcy03g014490	CAAT-box	CAAAT	1025	5	-	common cis-acting element in promoter and enhancer regions
Lcy03g014490	CAAT-box	CAAT	1033	4	-
Lcy03g014490	CAAT-box	CAAAT	1052	5	+	common cis-acting element in promoter and enhancer regions
Lcy03g014490	CAAT-box	CAAAT	1064	5	+	common cis-acting element in promoter and enhancer regions
Lcy03g014490	CAAT-box	CAAT	1072	4	+
Lcy03g014490	CAAT-box	CAAT	1084	4	+
Lcy03g014490	CAAT-box	CCAAT	1143	5	+	common cis-acting element in promoter and enhancer regions
Lcy03g014490	CAAT-box	CAAT	1144	4	+
Lcy03g014490	CAAT-box	CAAT	1163	4	+
Lcy03g014490	CAAT-box	CCAAT	1245	5	+	common cis-acting element in promoter and enhancer regions
Lcy03g014490	CAAT-box	CAAT	1246	4	+
Lcy03g014490	CAAT-box	CCAAT	1261	5	+	common cis-acting element in promoter and enhancer regions
Lcy03g014490	CAAT-box	CAAT	1262	4	+
Lcy03g014490	CAAT-box	CAAAT	1271	5	-	common cis-acting element in promoter and enhancer regions
Lcy03g014490	CAAT-box	CCAAT	1280	5	-	common cis-acting element in promoter and enhancer regions
Lcy03g014490	CAAT-box	CAAT	1358	4	-
Lcy03g014490	CAAT-box	CAAT	1367	4	+
Lcy03g014490	CAAT-box	CAAT	1379	4	+
Lcy03g014490	CAAT-box	CCAAT	1466	5	+	common cis-acting element in promoter and enhancer regions
Lcy03g014490	CAAT-box	CAAT	1467	4	+
Lcy03g014490	CAAT-box	CAAAT	1479	5	+	common cis-acting element in promoter and enhancer regions
Lcy03g014490	CAAT-box	CAAT	1486	4	+
Lcy03g014490	CAAT-box	CAAT	1566	4	+
Lcy03g014490	CAAT-box	CAAT	1582	4	+
Lcy03g014490	CAAT-box	CCAAT	1602	5	-	common cis-acting element in promoter and enhancer regions
Lcy03g014490	CAAT-box	CAAAT	1625	5	+	common cis-acting element in promoter and enhancer regions
Lcy03g014490	CAAT-box	CAAT	1654	4	-
Lcy03g014490	CAAT-box	CAAT	1661	4	-
Lcy03g014490	CAAT-box	CAAT	1685	4	-
Lcy03g014490	CAAT-box	CCAAT	1735	5	+	common cis-acting element in promoter and enhancer regions
Lcy03g014490	CAAT-box	CAAT	1736	4	+
Lcy03g014490	CAAT-box	CAAT	1750	4	+
Lcy03g014490	CAAT-box	CAAAT	1798	5	+	common cis-acting element in promoter and enhancer regions
Lcy03g014490	CAAT-box	CAAAT	1832	5	+	common cis-acting element in promoter and enhancer regions
Lcy03g014490	CAAT-box	CCAAT	1838	5	+	common cis-acting element in promoter and enhancer regions
Lcy03g014490	CAAT-box	CAAT	1839	4	+
Lcy03g014490	CAAT-box	CAAT	1860	4	+
Lcy03g014490	CAAT-box	CAAT	2009	4	+
Lcy03g014490	LTR	CCGAAA	1874	6	-	cis-acting element involved in low-temperature responsiveness
Lcy03g014490	ARE	AAACCA	274	6	+	cis-acting regulatory element essential for the anaerobic induction
Lcy03g014490	MYC	CATTTG	81	6	+
Lcy03g014490	MYC	CATTTG	1064	6	-
Lcy03g014490	MYC	CATTTG	1798	6	-
Lcy03g014490	Unnamed__4	CTCC	293	4	-
Lcy03g014490	Unnamed__4	CTCC	927	4	-
Lcy03g014490	Unnamed__4	CTCC	1729	4	-
Lcy03g014490	Unnamed__4	CTCC	1920	4	+
Lcy03g014490	AE-box	AGAAACAA	306	8	+	part of a module for light response
Lcy03g014490		motif_sequence	121	4	-	short_function
Lcy03g014490		motif_sequence	601	4	+	short_function
Lcy03g014490		motif_sequence	1067	4	+	short_function
Lcy03g014490		motif_sequence	1330	4	-	short_function
Lcy03g014490		motif_sequence	1886	4	-	short_function
Lcy03g014490		motif_sequence	1911	4	+	short_function
Lcy03g014490		motif_sequence	1934	4	+	short_function
Lcy03g014490		motif_sequence	1975	4	+	short_function
Lcy03g014490		motif_sequence	1993	4	+	short_function
Lcy03g014490	GT1-motif	GGTTAAT	29	7	+	light responsive element
Lcy03g014490	GT1-motif	GGTTAAT	1283	7	+	light responsive element
Lcy03g014490	GT1-motif	GGTTAAT	1605	7	+	light responsive element
Lcy03g014490	AT~TATA-box	TATATA	150	6	+
Lcy03g014490	AT~TATA-box	TATATA	508	6	+
Lcy03g014490	AT~TATA-box	TATATA	510	6	+
Lcy03g014490	AT~TATA-box	TATATA	512	6	+
Lcy03g014490	AT~TATA-box	TATATA	514	6	+
Lcy03g014490	AT~TATA-box	TATATA	516	6	+
Lcy03g014490	AT~TATA-box	TATATA	518	6	+
Lcy03g014490	AT~TATA-box	TATATA	520	6	+
Lcy03g014490	AT~TATA-box	TATATA	522	6	+
Lcy03g014490	AT~TATA-box	TATATA	524	6	+
Lcy03g014490	Myb	CAACTG	482	6	-
Lcy03g014490	WUN-motif	CCATTTCAA	685	9	-
Lcy03g014490	MYB-like sequence	TAACCA	830	6	-
Lcy03g014490	MYB-like sequence	TAACCA	1282	6	-
Lcy03g014490	MYB-like sequence	TAACCA	1604	6	-
Lcy03g014490	W box	TTGACC	1194	6	+
Lcy03g014490	W box	TTGACC	1514	6	+
Lcy03g014490	MBS	CAACTG	482	6	-	MYB binding site involved in drought-inducibility
Lcy03g014490	MYB	CAACCA	682	6	-
Lcy03g014490	MYB	TAACCA	830	6	-
Lcy03g014490	MYB	TAACCA	1282	6	-
Lcy03g014490	MYB	TAACCA	1604	6	-
Lcy03g014490	AC-I	(T/C)C(T/C)(C/T)ACC(T/C)ACC	1764	8.5	+
Lcy03g014490	TATA-box	TATA	25	4	+	core promoter element around -30 of transcription start
Lcy03g014490	TATA-box	ATTATA	34	6	+	core promoter element around -30 of transcription start
Lcy03g014490	TATA-box	TATAA	35	5	-	core promoter element around -30 of transcription start
Lcy03g014490	TATA-box	TATA	36	4	+	core promoter element around -30 of transcription start
Lcy03g014490	TATA-box	TATA	126	4	+	core promoter element around -30 of transcription start
Lcy03g014490	TATA-box	TATATA	150	6	+	core promoter element around -30 of transcription start
Lcy03g014490	TATA-box	ATATAT	151	6	+	core promoter element around -30 of transcription start
Lcy03g014490	TATA-box	TATA	152	4	+	core promoter element around -30 of transcription start
Lcy03g014490	TATA-box	ATTATA	187	6	+	core promoter element around -30 of transcription start
Lcy03g014490	TATA-box	TATAA	188	5	-	core promoter element around -30 of transcription start
Lcy03g014490	TATA-box	TATA	189	4	+	core promoter element around -30 of transcription start
Lcy03g014490	TATA-box	TATAAA	219	6	-	core promoter element around -30 of transcription start
Lcy03g014490	TATA-box	TATAA	220	5	-	core promoter element around -30 of transcription start
Lcy03g014490	TATA-box	TATA	221	4	+	core promoter element around -30 of transcription start
Lcy03g014490	TATA-box	TATA	251	4	+	core promoter element around -30 of transcription start
Lcy03g014490	TATA-box	TATAAAT	320	7	-	core promoter element around -30 of transcription start
Lcy03g014490	TATA-box	TATAAA	321	6	-	core promoter element around -30 of transcription start
Lcy03g014490	TATA-box	TATAA	322	5	-	core promoter element around -30 of transcription start
Lcy03g014490	TATA-box	TATA	323	4	+	core promoter element around -30 of transcription start
Lcy03g014490	TATA-box	TATACA	394	6	-	core promoter element around -30 of transcription start
Lcy03g014490	TATA-box	TATA	396	4	+	core promoter element around -30 of transcription start
Lcy03g014490	TATA-box	TATAAA	439	6	-	core promoter element around -30 of transcription start
Lcy03g014490	TATA-box	TATAA	440	5	-	core promoter element around -30 of transcription start
Lcy03g014490	TATA-box	TATA	441	4	+	core promoter element around -30 of transcription start
Lcy03g014490	TATA-box	ATATAT	507	6	+	core promoter element around -30 of transcription start
Lcy03g014490	TATA-box	TATATA	508	6	+	core promoter element around -30 of transcription start
Lcy03g014490	TATA-box	ATATAT	509	6	+	core promoter element around -30 of transcription start
Lcy03g014490	TATA-box	TATATA	510	6	+	core promoter element around -30 of transcription start
Lcy03g014490	TATA-box	ATATAT	511	6	+	core promoter element around -30 of transcription start
Lcy03g014490	TATA-box	TATATA	512	6	+	core promoter element around -30 of transcription start
Lcy03g014490	TATA-box	ATATAT	513	6	+	core promoter element around -30 of transcription start
Lcy03g014490	TATA-box	TATATA	514	6	+	core promoter element around -30 of transcription start
Lcy03g014490	TATA-box	ATATAT	515	6	+	core promoter element around -30 of transcription start
Lcy03g014490	TATA-box	TATATA	516	6	+	core promoter element around -30 of transcription start
Lcy03g014490	TATA-box	ATATAT	517	6	+	core promoter element around -30 of transcription start
Lcy03g014490	TATA-box	TATATA	518	6	+	core promoter element around -30 of transcription start
Lcy03g014490	TATA-box	ATATAT	519	6	+	core promoter element around -30 of transcription start
Lcy03g014490	TATA-box	TATATTTATATTT	520	12	+	core promoter element around -30 of transcription start
Lcy03g014490	TATA-box	ATATAT	521	6	+	core promoter element around -30 of transcription start
Lcy03g014490	TATA-box	TATATA	522	6	+	core promoter element around -30 of transcription start
Lcy03g014490	TATA-box	ATATAT	523	6	+	core promoter element around -30 of transcription start
Lcy03g014490	TATA-box	TATATA	524	6	+	core promoter element around -30 of transcription start
Lcy03g014490	TATA-box	ATATAT	525	6	+	core promoter element around -30 of transcription start
Lcy03g014490	TATA-box	TATA	526	4	+	core promoter element around -30 of transcription start
Lcy03g014490	TATA-box	ATATAT	557	6	+	core promoter element around -30 of transcription start
Lcy03g014490	TATA-box	TATA	558	4	+	core promoter element around -30 of transcription start
Lcy03g014490	TATA-box	ATATAT	630	6	+	core promoter element around -30 of transcription start
Lcy03g014490	TATA-box	TATA	631	4	+	core promoter element around -30 of transcription start
Lcy03g014490	TATA-box	TATAAAT	714	7	-	core promoter element around -30 of transcription start
Lcy03g014490	TATA-box	TATAAA	715	6	-	core promoter element around -30 of transcription start
Lcy03g014490	TATA-box	TATAA	716	5	-	core promoter element around -30 of transcription start
Lcy03g014490	TATA-box	TATA	717	4	+	core promoter element around -30 of transcription start
Lcy03g014490	TATA-box	ATATAA	876	6	+	core promoter element around -30 of transcription start
Lcy03g014490	TATA-box	TATA	877	4	+	core promoter element around -30 of transcription start
Lcy03g014490	TATA-box	TACAAAA	883	7	+	core promoter element around -30 of transcription start
Lcy03g014490	TATA-box	ATATAT	907	6	+	core promoter element around -30 of transcription start
Lcy03g014490	TATA-box	TATA	908	4	+	core promoter element around -30 of transcription start
Lcy03g014490	TATA-box	TACAAAA	931	7	-	core promoter element around -30 of transcription start
Lcy03g014490	TATA-box	ccTATAAAaa	942	9	-	core promoter element around -30 of transcription start
Lcy03g014490	TATA-box	TATAAAA	1265	7	-	core promoter element around -30 of transcription start
Lcy03g014490	TATA-box	TATAAA	1266	6	-	core promoter element around -30 of transcription start
Lcy03g014490	TATA-box	TATAA	1267	5	-	core promoter element around -30 of transcription start
Lcy03g014490	TATA-box	TATA	1268	4	-	core promoter element around -30 of transcription start
Lcy03g014490	TATA-box	TACAAAA	1352	7	+	core promoter element around -30 of transcription start
Lcy03g014490	TATA-box	TATA	1390	4	-	core promoter element around -30 of transcription start
Lcy03g014490	TATA-box	TATA	1404	4	-	core promoter element around -30 of transcription start
Lcy03g014490	TATA-box	TATAAAA	1585	7	-	core promoter element around -30 of transcription start
Lcy03g014490	TATA-box	TATAAA	1586	6	-	core promoter element around -30 of transcription start
Lcy03g014490	TATA-box	TATAA	1587	5	-	core promoter element around -30 of transcription start
Lcy03g014490	TATA-box	TATA	1588	4	-	core promoter element around -30 of transcription start
Lcy03g014490	TATA	TATAAAAT	1264	8	-
Lcy03g014490	TATA	TATAAAAT	1584	8	-
Lcy03g018610	MBSI	aaaAaaC(G/C)GTTA	591	11	-	MYB binding site involved in flavonoid biosynthetic genes regulation
Lcy03g018610	MYC	CAATTG	26	6	+
Lcy03g018610	MYC	CATTTG	818	6	-
Lcy03g018610	MYC	CATGTG	924	6	-
Lcy03g018610	MYC	CAATTG	1775	6	-
Lcy03g018610	MYC	CATGTG	1823	6	-
Lcy03g018610	ARE	AAACCA	1283	6	-	cis-acting regulatory element essential for the anaerobic induction
Lcy03g018610	WRE3	CCACCT	1343	6	-
Lcy03g018610	Unnamed__4	CTCC	84	4	+
Lcy03g018610	Unnamed__4	CTCC	135	4	-
Lcy03g018610	Unnamed__4	CTCC	191	4	+
Lcy03g018610	Unnamed__4	CTCC	194	4	+
Lcy03g018610	Unnamed__4	CTCC	334	4	+
Lcy03g018610	Unnamed__4	CTCC	833	4	+
Lcy03g018610	Unnamed__4	CTCC	1141	4	+
Lcy03g018610	Unnamed__4	CTCC	1321	4	-
Lcy03g018610	Unnamed__4	CTCC	1341	4	-
Lcy03g018610	Unnamed__4	CTCC	1347	4	-
Lcy03g018610	Unnamed__4	CTCC	1363	4	-
Lcy03g018610	Unnamed__4	CTCC	1739	4	-
Lcy03g018610	Unnamed__4	CTCC	1815	4	-
Lcy03g018610		motif_sequence	160	4	-	short_function
Lcy03g018610		motif_sequence	170	4	-	short_function
Lcy03g018610		motif_sequence	263	4	-	short_function
Lcy03g018610		motif_sequence	332	4	+	short_function
Lcy03g018610		motif_sequence	771	4	-	short_function
Lcy03g018610		motif_sequence	831	4	+	short_function
Lcy03g018610		motif_sequence	848	4	-	short_function
Lcy03g018610		motif_sequence	1040	4	-	short_function
Lcy03g018610		motif_sequence	1363	4	-	short_function
Lcy03g018610		motif_sequence	1451	4	+	short_function
Lcy03g018610		motif_sequence	1564	4	-	short_function
Lcy03g018610		motif_sequence	1587	4	-	short_function
Lcy03g018610		motif_sequence	1623	4	-	short_function
Lcy03g018610	G-box	CACGTC	1353	6	-	cis-acting regulatory element involved in light responsiveness
Lcy03g018610	box S	AGCCACC	518	7	-
Lcy03g018610	I-box	TGATAATGT	917	9	-	part of a light responsive element
Lcy03g018610	CAAT-box	CAAT	26	4	+
Lcy03g018610	CAAT-box	CCAAT	28	5	-	common cis-acting element in promoter and enhancer regions
Lcy03g018610	CAAT-box	CAAT	223	4	-
Lcy03g018610	CAAT-box	CCAAT	296	5	-	common cis-acting element in promoter and enhancer regions
Lcy03g018610	CAAT-box	CAAAT	301	5	+	common cis-acting element in promoter and enhancer regions
Lcy03g018610	CAAT-box	CAAAT	329	5	+	common cis-acting element in promoter and enhancer regions
Lcy03g018610	CAAT-box	CAAT	636	4	-
Lcy03g018610	CAAT-box	CAAAT	685	5	+	common cis-acting element in promoter and enhancer regions
Lcy03g018610	CAAT-box	CAAAT	688	5	-	common cis-acting element in promoter and enhancer regions
Lcy03g018610	CAAT-box	CAAT	741	4	-
Lcy03g018610	CAAT-box	CAAT	806	4	+
Lcy03g018610	CAAT-box	CAAAT	818	5	+	common cis-acting element in promoter and enhancer regions
Lcy03g018610	CAAT-box	CAAT	825	4	+
Lcy03g018610	CAAT-box	CAAAT	841	5	-	common cis-acting element in promoter and enhancer regions
Lcy03g018610	CAAT-box	CAAAT	1046	5	+	common cis-acting element in promoter and enhancer regions
Lcy03g018610	CAAT-box	CAAT	1101	4	+
Lcy03g018610	CAAT-box	CCAAT	1109	5	-	common cis-acting element in promoter and enhancer regions
Lcy03g018610	CAAT-box	CAAT	1114	4	-
Lcy03g018610	CAAT-box	CAAT	1124	4	+
Lcy03g018610	CAAT-box	CAAAT	1170	5	+	common cis-acting element in promoter and enhancer regions
Lcy03g018610	CAAT-box	CAAT	1372	4	+
Lcy03g018610	CAAT-box	CAAAT	1595	5	+	common cis-acting element in promoter and enhancer regions
Lcy03g018610	CAAT-box	CAAT	1604	4	-
Lcy03g018610	CAAT-box	CAAT	1663	4	+
Lcy03g018610	CAAT-box	CAAAT	1685	5	-	common cis-acting element in promoter and enhancer regions
Lcy03g018610	CAAT-box	CAAT	1703	4	-
Lcy03g018610	CAAT-box	CAAT	1712	4	-
Lcy03g018610	CAAT-box	CAAAT	1726	5	+	common cis-acting element in promoter and enhancer regions
Lcy03g018610	CAAT-box	CAAAT	1769	5	-	common cis-acting element in promoter and enhancer regions
Lcy03g018610	CAAT-box	CAAT	1775	4	+
Lcy03g018610	CAAT-box	CAAT	1777	4	-
Lcy03g018610	CAAT-box	CAAT	1810	4	-
Lcy03g018610	circadian	CAAAGATATC	92	9	-	cis-acting regulatory element involved in circadian control
Lcy03g018610	Box 4	ATTAAT	1012	6	-	part of a conserved DNA module involved in light responsiveness
Lcy03g018610	Box 4	ATTAAT	1525	6	-	part of a conserved DNA module involved in light responsiveness
Lcy03g018610	Box 4	ATTAAT	1531	6	-	part of a conserved DNA module involved in light responsiveness
Lcy03g018610	Box 4	ATTAAT	1671	6	-	part of a conserved DNA module involved in light responsiveness
Lcy03g018610	MRE	AACCTAA	235	7	-	MYB binding site involved in light responsiveness
Lcy03g018610	TCT-motif	TCTTAC	1192	6	+	part of a light responsive element
Lcy03g018610	TCA-element	CCATCTTTTT	1845	9	+	cis-acting element involved in salicylic acid responsiveness
Lcy03g018610	ABRE	ACGTG	1354	5	+	cis-acting element involved in the abscisic acid responsiveness
Lcy03g018610	ABRE	TACGGTC	1747	7	-	cis-acting element involved in the abscisic acid responsiveness
Lcy03g018610	P-box	CCTTTTG	455	7	-	gibberellin-responsive element
Lcy03g018610	DRE1	ACCGAGA	258	7	-
Lcy03g018610	STRE	AGGGG	156	5	+
Lcy03g018610	STRE	AGGGG	322	5	+
Lcy03g018610	STRE	AGGGG	1349	5	+
Lcy03g018610	AT~TATA-box	TATATA	757	6	+
Lcy03g018610	AT~TATA-box	TATATA	1058	6	-
Lcy03g018610	AT~TATA-box	TATATA	1666	6	-
Lcy03g018610	AP-1	TGAGTTAG	20	8	-
Lcy03g018610	ERE	ATTTTAAA	1463	8	+
Lcy03g018610	AAGAA-motif	GAAAGAA	1164	7	-
Lcy03g018610	Myb-binding site	CAACAG	1512	6	+
Lcy03g018610	Myb-binding site	CAACAG	1800	6	+
Lcy03g018610	TATA-box	ATATAA	437	6	+	core promoter element around -30 of transcription start
Lcy03g018610	TATA-box	TATA	438	4	+	core promoter element around -30 of transcription start
Lcy03g018610	TATA-box	ccTATAAAaa	527	9	+	core promoter element around -30 of transcription start
Lcy03g018610	TATA-box	TATTTAAA	622	8	-	core promoter element around -30 of transcription start
Lcy03g018610	TATA-box	TATTTAAA	732	8	-	core promoter element around -30 of transcription start
Lcy03g018610	TATA-box	ATATAT	756	6	+	core promoter element around -30 of transcription start
Lcy03g018610	TATA-box	TATATA	757	6	+	core promoter element around -30 of transcription start
Lcy03g018610	TATA-box	ATATAA	758	6	+	core promoter element around -30 of transcription start
Lcy03g018610	TATA-box	TATA	759	4	+	core promoter element around -30 of transcription start
Lcy03g018610	TATA-box	TATA	766	4	+	core promoter element around -30 of transcription start
Lcy03g018610	TATA-box	ATATAA	1000	6	+	core promoter element around -30 of transcription start
Lcy03g018610	TATA-box	TATA	1001	4	+	core promoter element around -30 of transcription start
Lcy03g018610	TATA-box	ATATAT	1057	6	-	core promoter element around -30 of transcription start
Lcy03g018610	TATA-box	TATATA	1058	6	-	core promoter element around -30 of transcription start
Lcy03g018610	TATA-box	ATATAA	1059	6	+	core promoter element around -30 of transcription start
Lcy03g018610	TATA-box	TATA	1060	4	-	core promoter element around -30 of transcription start
Lcy03g018610	TATA-box	TATATTTATATTT	1062	12	-	core promoter element around -30 of transcription start
Lcy03g018610	TATA-box	ATATAA	1064	6	+	core promoter element around -30 of transcription start
Lcy03g018610	TATA-box	TATA	1065	4	-	core promoter element around -30 of transcription start
Lcy03g018610	TATA-box	ATATAA	1070	6	+	core promoter element around -30 of transcription start
Lcy03g018610	TATA-box	TATA	1071	4	-	core promoter element around -30 of transcription start
Lcy03g018610	TATA-box	ATTATA	1215	6	+	core promoter element around -30 of transcription start
Lcy03g018610	TATA-box	TATAA	1216	5	-	core promoter element around -30 of transcription start
Lcy03g018610	TATA-box	TATA	1217	4	-	core promoter element around -30 of transcription start
Lcy03g018610	TATA-box	TATTTAAA	1247	8	+	core promoter element around -30 of transcription start
Lcy03g018610	TATA-box	TACAAAA	1499	7	+	core promoter element around -30 of transcription start
Lcy03g018610	TATA-box	ATATAT	1665	6	-	core promoter element around -30 of transcription start
Lcy03g018610	TATA-box	TATATA	1666	6	-	core promoter element around -30 of transcription start
Lcy03g018610	TATA-box	ATATAT	1667	6	-	core promoter element around -30 of transcription start
Lcy03g018610	TATA-box	TATA	1668	4	-	core promoter element around -30 of transcription start
Lcy03g018610	W box	TTGACC	461	6	-
Lcy03g018610	MYB	TAACCA	552	6	+
Lcy03g018610	MYB	CAACCA	901	6	-
Lcy03g018610	MYB	CAACCA	1178	6	+
Lcy03g018610	MYB	CAACAG	1512	6	+
Lcy03g018610	MYB	CAACAG	1800	6	+
Lcy03g018610	LAMP-element	CTTTATCA	1884	8	+	part of a light responsive element
Lcy03g018610	TATA	TATAAAAT	1071	8	+
Lcy03g018610	TCCC-motif	TCTCCCT	1319	7	-	part of a light responsive element
Lcy03g018610	Myc	TCTCTTA	43	7	-
Lcy03g018610	WUN-motif	AAATTTCTT	125	9	-
Lcy03g018610	WUN-motif	AAATTACT	883	8	-
Lcy03g018610	MYB-like sequence	TAACCA	552	6	+
Lcy04g010980	Unnamed__1	CGTGG	182	5	+
Lcy04g010980	P-box	CCTTTTG	992	7	+	gibberellin-responsive element
Lcy04g010980	STRE	AGGGG	1042	5	-
Lcy04g010980	AT~TATA-box	TATATA	146	6	+
Lcy04g010980	AT~TATA-box	TATATA	498	6	+
Lcy04g010980	AT~TATA-box	TATATA	763	6	+
Lcy04g010980	AT~TATA-box	TATATA	765	6	+
Lcy04g010980	AT~TATA-box	TATATA	767	6	+
Lcy04g010980	AT~TATA-box	TATATA	769	6	+
Lcy04g010980	AT~TATA-box	TATATA	771	6	+
Lcy04g010980	AT~TATA-box	TATATA	773	6	+
Lcy04g010980	AT~TATA-box	TATATA	775	6	+
Lcy04g010980	AT~TATA-box	TATATA	777	6	+
Lcy04g010980	AT~TATA-box	TATATA	779	6	+
Lcy04g010980	AT~TATA-box	TATATA	781	6	+
Lcy04g010980	AT~TATA-box	TATATA	783	6	+
Lcy04g010980	AT~TATA-box	TATATA	785	6	+
Lcy04g010980	AT~TATA-box	TATATA	1957	6	-
Lcy04g010980	A-box	CCGTCC	1904	6	-	cis-acting regulatory element
Lcy04g010980	TGACG-motif	TGACG	1431	5	-	cis-acting regulatory element involved in the MeJA-responsiveness
Lcy04g010980	TGACG-motif	TGACG	1459	5	-	cis-acting regulatory element involved in the MeJA-responsiveness
Lcy04g010980	as-1	TGACG	1431	5	-
Lcy04g010980	as-1	TGACG	1459	5	-
Lcy04g010980	MYB	TAACCA	452	6	-
Lcy04g010980	MYB	CAACCA	507	6	+
Lcy04g010980	TATA-box	ATATAT	145	6	+	core promoter element around -30 of transcription start
Lcy04g010980	TATA-box	TATATA	146	6	+	core promoter element around -30 of transcription start
Lcy04g010980	TATA-box	ATATAT	147	6	+	core promoter element around -30 of transcription start
Lcy04g010980	TATA-box	TATA	148	4	+	core promoter element around -30 of transcription start
Lcy04g010980	TATA-box	TACAAAA	428	7	-	core promoter element around -30 of transcription start
Lcy04g010980	TATA-box	TATAA	455	5	-	core promoter element around -30 of transcription start
Lcy04g010980	TATA-box	TATA	456	4	+	core promoter element around -30 of transcription start
Lcy04g010980	TATA-box	TATATA	498	6	+	core promoter element around -30 of transcription start
Lcy04g010980	TATA-box	ATATAT	499	6	+	core promoter element around -30 of transcription start
Lcy04g010980	TATA-box	TATA	500	4	+	core promoter element around -30 of transcription start
Lcy04g010980	TATA-box	TACAAAA	588	7	+	core promoter element around -30 of transcription start
Lcy04g010980	TATA-box	taTATAAAtc	622	9	+	core promoter element around -30 of transcription start
Lcy04g010980	TATA-box	TATA	667	4	+	core promoter element around -30 of transcription start
Lcy04g010980	TATA-box	TATAA	699	5	-	core promoter element around -30 of transcription start
Lcy04g010980	TATA-box	TATA	700	4	+	core promoter element around -30 of transcription start
Lcy04g010980	TATA-box	ATATAA	748	6	+	core promoter element around -30 of transcription start
Lcy04g010980	TATA-box	TATA	749	4	+	core promoter element around -30 of transcription start
Lcy04g010980	TATA-box	ATATAT	762	6	+	core promoter element around -30 of transcription start
Lcy04g010980	TATA-box	TATATA	763	6	+	core promoter element around -30 of transcription start
Lcy04g010980	TATA-box	ATATAT	764	6	+	core promoter element around -30 of transcription start
Lcy04g010980	TATA-box	TATATA	765	6	+	core promoter element around -30 of transcription start
Lcy04g010980	TATA-box	ATATAT	766	6	+	core promoter element around -30 of transcription start
Lcy04g010980	TATA-box	TATATA	767	6	+	core promoter element around -30 of transcription start
Lcy04g010980	TATA-box	ATATAT	768	6	+	core promoter element around -30 of transcription start
Lcy04g010980	TATA-box	TATATA	769	6	+	core promoter element around -30 of transcription start
Lcy04g010980	TATA-box	ATATAT	770	6	+	core promoter element around -30 of transcription start
Lcy04g010980	TATA-box	TATATA	771	6	+	core promoter element around -30 of transcription start
Lcy04g010980	TATA-box	ATATAT	772	6	+	core promoter element around -30 of transcription start
Lcy04g010980	TATA-box	TATATA	773	6	+	core promoter element around -30 of transcription start
Lcy04g010980	TATA-box	ATATAT	774	6	+	core promoter element around -30 of transcription start
Lcy04g010980	TATA-box	TATATA	775	6	+	core promoter element around -30 of transcription start
Lcy04g010980	TATA-box	ATATAT	776	6	+	core promoter element around -30 of transcription start
Lcy04g010980	TATA-box	TATATA	777	6	+	core promoter element around -30 of transcription start
Lcy04g010980	TATA-box	ATATAT	778	6	+	core promoter element around -30 of transcription start
Lcy04g010980	TATA-box	TATATA	779	6	+	core promoter element around -30 of transcription start
Lcy04g010980	TATA-box	ATATAT	780	6	+	core promoter element around -30 of transcription start
Lcy04g010980	TATA-box	TATATA	781	6	+	core promoter element around -30 of transcription start
Lcy04g010980	TATA-box	ATATAT	782	6	+	core promoter element around -30 of transcription start
Lcy04g010980	TATA-box	TATATA	783	6	+	core promoter element around -30 of transcription start
Lcy04g010980	TATA-box	ATATAT	784	6	+	core promoter element around -30 of transcription start
Lcy04g010980	TATA-box	TATATA	785	6	+	core promoter element around -30 of transcription start
Lcy04g010980	TATA-box	ATATAA	786	6	+	core promoter element around -30 of transcription start
Lcy04g010980	TATA-box	TATA	787	4	+	core promoter element around -30 of transcription start
Lcy04g010980	TATA-box	TATAA	832	5	-	core promoter element around -30 of transcription start
Lcy04g010980	TATA-box	TATA	833	4	+	core promoter element around -30 of transcription start
Lcy04g010980	TATA-box	ATTATA	1276	6	+	core promoter element around -30 of transcription start
Lcy04g010980	TATA-box	TATAA	1277	5	-	core promoter element around -30 of transcription start
Lcy04g010980	TATA-box	TATA	1278	4	-	core promoter element around -30 of transcription start
Lcy04g010980	TATA-box	TATAA	1287	5	-	core promoter element around -30 of transcription start
Lcy04g010980	TATA-box	TATA	1288	4	-	core promoter element around -30 of transcription start
Lcy04g010980	TATA-box	TATA	1332	4	-	core promoter element around -30 of transcription start
Lcy04g010980	TATA-box	TATAAAA	1482	7	-	core promoter element around -30 of transcription start
Lcy04g010980	TATA-box	TATAAA	1483	6	-	core promoter element around -30 of transcription start
Lcy04g010980	TATA-box	TATAA	1484	5	-	core promoter element around -30 of transcription start
Lcy04g010980	TATA-box	TATA	1485	4	-	core promoter element around -30 of transcription start
Lcy04g010980	TATA-box	TATAA	1511	5	-	core promoter element around -30 of transcription start
Lcy04g010980	TATA-box	TATA	1512	4	-	core promoter element around -30 of transcription start
Lcy04g010980	TATA-box	ATATAT	1853	6	-	core promoter element around -30 of transcription start
Lcy04g010980	TATA-box	TATA	1854	4	-	core promoter element around -30 of transcription start
Lcy04g010980	TATA-box	TATATA	1957	6	-	core promoter element around -30 of transcription start
Lcy04g010980	TATA-box	TATA	1959	4	-	core promoter element around -30 of transcription start
Lcy04g010980	CGTCA-motif	CGTCA	1431	5	+	cis-acting regulatory element involved in the MeJA-responsiveness
Lcy04g010980	CGTCA-motif	CGTCA	1459	5	+	cis-acting regulatory element involved in the MeJA-responsiveness
Lcy04g010980	F-box	CTATTCTCATT	672	10	-
Lcy04g010980	G-Box	CACGTT	1785	6	+	cis-acting regulatory element involved in light responsiveness
Lcy04g010980	MYB-like sequence	TAACCA	452	6	-
Lcy04g010980	TC-rich repeats	ATTCTCTAAC	414	9	-	cis-acting element involved in defense and stress responsiveness
Lcy04g010980	TC-rich repeats	ATTCTCTAAC	1613	9	+	cis-acting element involved in defense and stress responsiveness
Lcy04g010980	ARE	AAACCA	51	6	+	cis-acting regulatory element essential for the anaerobic induction
Lcy04g010980	ARE	AAACCA	169	6	+	cis-acting regulatory element essential for the anaerobic induction
Lcy04g010980	ARE	AAACCA	1579	6	+	cis-acting regulatory element essential for the anaerobic induction
Lcy04g010980	MYC	CAATTG	31	6	+
Lcy04g010980	MYC	CAATTG	1028	6	-
Lcy04g010980	MYC	CATGTG	1622	6	-
Lcy04g010980	MYC	CATGTG	1641	6	+
Lcy04g010980	MYC	CATGTG	1799	6	-
Lcy04g010980		motif_sequence	161	4	-	short_function
Lcy04g010980		motif_sequence	561	4	-	short_function
Lcy04g010980		motif_sequence	728	4	+	short_function
Lcy04g010980		motif_sequence	807	4	+	short_function
Lcy04g010980		motif_sequence	988	4	+	short_function
Lcy04g010980		motif_sequence	1096	4	+	short_function
Lcy04g010980		motif_sequence	1182	4	+	short_function
Lcy04g010980		motif_sequence	1209	4	-	short_function
Lcy04g010980		motif_sequence	1309	4	-	short_function
Lcy04g010980		motif_sequence	1418	4	+	short_function
Lcy04g010980		motif_sequence	1586	4	+	short_function
Lcy04g010980		motif_sequence	1794	4	+	short_function
Lcy04g010980	Unnamed__4	CTCC	161	4	-
Lcy04g010980	Unnamed__4	CTCC	383	4	+
Lcy04g010980	Unnamed__4	CTCC	881	4	+
Lcy04g010980	Unnamed__4	CTCC	884	4	+
Lcy04g010980	Unnamed__4	CTCC	971	4	+
Lcy04g010980	Unnamed__4	CTCC	1063	4	-
Lcy04g010980	Unnamed__4	CTCC	1555	4	+
Lcy04g010980	Unnamed__4	CTCC	1944	4	+
Lcy04g010980	Myb	CAACTG	207	6	-
Lcy04g010980	Myb	CAACTG	1319	6	+
Lcy04g010980	Myb	CAACTG	1604	6	+
Lcy04g010980	ACE	GACACGTATG	736	9	+	cis-acting element involved in light responsiveness
Lcy04g010980	CCGTCC-box	CCGTCC	1904	6	-
Lcy04g010980	CCGTCC motif	CCGTCC	1904	6	-
Lcy04g010980	Box 4	ATTAAT	1125	6	-	part of a conserved DNA module involved in light responsiveness
Lcy04g010980	CARE	CAACTCCC	380	8	+
Lcy04g010980	CAAT-box	CAAT	31	4	+
Lcy04g010980	CAAT-box	CAAT	33	4	-
Lcy04g010980	CAAT-box	CAAT	42	4	-
Lcy04g010980	CAAT-box	CAAT	63	4	+
Lcy04g010980	CAAT-box	CAAT	143	4	+
Lcy04g010980	CAAT-box	CAAT	191	4	+
Lcy04g010980	CAAT-box	TGCCAAC	225	7	-	common cis-acting element in promoter and enhancer regions
Lcy04g010980	CAAT-box	CAAT	280	4	+
Lcy04g010980	CAAT-box	CAAT	308	4	-
Lcy04g010980	CAAT-box	CAAAT	347	5	+	common cis-acting element in promoter and enhancer regions
Lcy04g010980	CAAT-box	CAAAT	350	5	-	common cis-acting element in promoter and enhancer regions
Lcy04g010980	CAAT-box	CAAT	483	4	+
Lcy04g010980	CAAT-box	CAAAT	489	5	-	common cis-acting element in promoter and enhancer regions
Lcy04g010980	CAAT-box	CCAAT	510	5	+	common cis-acting element in promoter and enhancer regions
Lcy04g010980	CAAT-box	CAAT	511	4	+
Lcy04g010980	CAAT-box	CAAT	547	4	+
Lcy04g010980	CAAT-box	CAAT	576	4	+
Lcy04g010980	CAAT-box	CAAT	671	4	+
Lcy04g010980	CAAT-box	CCAAT	823	5	+	common cis-acting element in promoter and enhancer regions
Lcy04g010980	CAAT-box	CAAT	824	4	+
Lcy04g010980	CAAT-box	CAAT	853	4	-
Lcy04g010980	CAAT-box	CAAAT	926	5	+	common cis-acting element in promoter and enhancer regions
Lcy04g010980	CAAT-box	CCAAT	932	5	+	common cis-acting element in promoter and enhancer regions
Lcy04g010980	CAAT-box	CAAT	933	4	+
Lcy04g010980	CAAT-box	CAAT	957	4	+
Lcy04g010980	CAAT-box	CCAAT	973	5	+	common cis-acting element in promoter and enhancer regions
Lcy04g010980	CAAT-box	CAAT	974	4	+
Lcy04g010980	CAAT-box	CAAAT	1010	5	-	common cis-acting element in promoter and enhancer regions
Lcy04g010980	CAAT-box	CAAAT	1017	5	+	common cis-acting element in promoter and enhancer regions
Lcy04g010980	CAAT-box	CAAT	1020	4	-
Lcy04g010980	CAAT-box	CAAT	1028	4	+
Lcy04g010980	CAAT-box	CAAT	1030	4	-
Lcy04g010980	CAAT-box	CAAAT	1083	5	+	common cis-acting element in promoter and enhancer regions
Lcy04g010980	CAAT-box	CCAAT	1091	5	-	common cis-acting element in promoter and enhancer regions
Lcy04g010980	CAAT-box	CAAAT	1101	5	+	common cis-acting element in promoter and enhancer regions
Lcy04g010980	CAAT-box	CAAT	1136	4	-
Lcy04g010980	CAAT-box	CAAT	1171	4	+
Lcy04g010980	CAAT-box	CAAT	1213	4	-
Lcy04g010980	CAAT-box	CAAT	1389	4	-
Lcy04g010980	CAAT-box	CAAAT	1704	5	-	common cis-acting element in promoter and enhancer regions
Lcy04g010980	CAAT-box	CAAT	1900	4	+
Lcy04g010980	CAAT-box	CCAAT	1931	5	+	common cis-acting element in promoter and enhancer regions
Lcy04g010980	CAAT-box	CAAT	1932	4	+
Lcy04g010980	TCT-motif	TCTTAC	535	6	+	part of a light responsive element
Lcy04g010980	MBS	CAACTG	207	6	-	MYB binding site involved in drought-inducibility
Lcy04g010980	MBS	CAACTG	1319	6	+	MYB binding site involved in drought-inducibility
Lcy04g010980	MBS	CAACTG	1604	6	+	MYB binding site involved in drought-inducibility
Lcy04g010980	TCA-element	CCATCTTTTT	445	9	-	cis-acting element involved in salicylic acid responsiveness
Lcy04g010980	ABRE	ACGTG	1785	5	-	cis-acting element involved in the abscisic acid responsiveness
Lcy06g000140	GARE-motif	TCTGTTG	59	7	-	gibberellin-responsive element
Lcy06g000140	HD-Zip 1	CAAT(A/T)ATTG	932	8.5	+	element involved in differentiation of the palisade mesophyll cells
Lcy06g000140	TGA-element	AACGAC	450	6	+	auxin-responsive element
Lcy06g000140	TGA-element	AACGAC	831	6	-	auxin-responsive element
Lcy06g000140	MYB recognition site	CCGTTG	39	6	+
Lcy06g000140		motif_sequence	44	4	-	short_function
Lcy06g000140		motif_sequence	126	4	+	short_function
Lcy06g000140		motif_sequence	1007	4	-	short_function
Lcy06g000140	Unnamed__4	CTCC	67	4	-
Lcy06g000140	Unnamed__4	CTCC	161	4	+
Lcy06g000140	Unnamed__4	CTCC	399	4	-
Lcy06g000140	Unnamed__4	CTCC	579	4	-
Lcy06g000140	Unnamed__4	CTCC	1337	4	-
Lcy06g000140	Unnamed__4	CTCC	1620	4	+
Lcy06g000140	G-box	TACGTG	53	6	+	cis-acting regulatory element involved in light responsiveness
Lcy06g000140	G-box	CACGTC	1303	6	-	cis-acting regulatory element involved in light responsiveness
Lcy06g000140	CCAAT-box	CAACGG	39	6	-	MYBHv1 binding site
Lcy06g000140	MYC	CAATTG	789	6	+
Lcy06g000140	MYC	CATTTG	1107	6	+
Lcy06g000140	MYC	CATGTG	1469	6	-
Lcy06g000140	MYC	CATGTG	1892	6	+
Lcy06g000140	MYC	CATTTG	2008	6	-
Lcy06g000140	ARE	AAACCA	1884	6	+	cis-acting regulatory element essential for the anaerobic induction
Lcy06g000140	ARE	AAACCA	1961	6	-	cis-acting regulatory element essential for the anaerobic induction
Lcy06g000140	CAAT-box	CCAAT	143	5	-	common cis-acting element in promoter and enhancer regions
Lcy06g000140	CAAT-box	CAAT	197	4	+
Lcy06g000140	CAAT-box	CAAAT	242	5	+	common cis-acting element in promoter and enhancer regions
Lcy06g000140	CAAT-box	CAAT	426	4	-
Lcy06g000140	CAAT-box	CAAT	480	4	+
Lcy06g000140	CAAT-box	CAAT	513	4	-
Lcy06g000140	CAAT-box	CAAT	532	4	+
Lcy06g000140	CAAT-box	CAAT	553	4	-
Lcy06g000140	CAAT-box	CAAT	611	4	-
Lcy06g000140	CAAT-box	CAAT	618	4	+
Lcy06g000140	CAAT-box	CCAAT	655	5	+	common cis-acting element in promoter and enhancer regions
Lcy06g000140	CAAT-box	CAAT	656	4	+
Lcy06g000140	CAAT-box	CAAT	671	4	+
Lcy06g000140	CAAT-box	CCAAT	692	5	+	common cis-acting element in promoter and enhancer regions
Lcy06g000140	CAAT-box	CAAT	693	4	+
Lcy06g000140	CAAT-box	CAAT	724	4	-
Lcy06g000140	CAAT-box	CAAAT	768	5	-	common cis-acting element in promoter and enhancer regions
Lcy06g000140	CAAT-box	CCAAT	788	5	+	common cis-acting element in promoter and enhancer regions
Lcy06g000140	CAAT-box	CAAT	789	4	+
Lcy06g000140	CAAT-box	CAAT	791	4	-
Lcy06g000140	CAAT-box	CAAT	804	4	-
Lcy06g000140	CAAT-box	CAAT	818	4	+
Lcy06g000140	CAAT-box	CAAAT	839	5	+	common cis-acting element in promoter and enhancer regions
Lcy06g000140	CAAT-box	CAAT	845	4	+
Lcy06g000140	CAAT-box	CAAAT	875	5	+	common cis-acting element in promoter and enhancer regions
Lcy06g000140	CAAT-box	CAAAT	884	5	+	common cis-acting element in promoter and enhancer regions
Lcy06g000140	CAAT-box	CAAT	893	4	+
Lcy06g000140	CAAT-box	CAAT	906	4	+
Lcy06g000140	CAAT-box	CAAT	912	4	+
Lcy06g000140	CAAT-box	CAAT	932	4	+
Lcy06g000140	CAAT-box	CAAT	937	4	-
Lcy06g000140	CAAT-box	CAAT	959	4	-
Lcy06g000140	CAAT-box	CAAAT	988	5	-	common cis-acting element in promoter and enhancer regions
Lcy06g000140	CAAT-box	CAAT	1060	4	-
Lcy06g000140	CAAT-box	CAAT	1072	4	+
Lcy06g000140	CAAT-box	CAAT	1078	4	+
Lcy06g000140	CAAT-box	CAAT	1098	4	+
Lcy06g000140	CAAT-box	CAAAT	1108	5	-	common cis-acting element in promoter and enhancer regions
Lcy06g000140	CAAT-box	CAAT	1115	4	-
Lcy06g000140	CAAT-box	CAAAT	1169	5	-	common cis-acting element in promoter and enhancer regions
Lcy06g000140	CAAT-box	CAAAT	1174	5	+	common cis-acting element in promoter and enhancer regions
Lcy06g000140	CAAT-box	CAAAT	1197	5	-	common cis-acting element in promoter and enhancer regions
Lcy06g000140	CAAT-box	CAAAT	1225	5	-	common cis-acting element in promoter and enhancer regions
Lcy06g000140	CAAT-box	CAAAT	1353	5	-	common cis-acting element in promoter and enhancer regions
Lcy06g000140	CAAT-box	CAAAT	1592	5	+	common cis-acting element in promoter and enhancer regions
Lcy06g000140	CAAT-box	CAAAT	1637	5	-	common cis-acting element in promoter and enhancer regions
Lcy06g000140	CAAT-box	CAAT	1671	4	-
Lcy06g000140	CAAT-box	CAAAT	2008	5	+	common cis-acting element in promoter and enhancer regions
Lcy06g000140	Box 4	ATTAAT	288	6	+	part of a conserved DNA module involved in light responsiveness
Lcy06g000140	Box 4	ATTAAT	1289	6	-	part of a conserved DNA module involved in light responsiveness
Lcy06g000140	Box 4	ATTAAT	1761	6	-	part of a conserved DNA module involved in light responsiveness
Lcy06g000140	ATCT-motif	AATCTAATCC	198	9	+	part of a conserved DNA module involved in light responsiveness
Lcy06g000140	AACA_motif	TAACAAACTCCA	1613	11	+	involved in endosperm-specific negative expression
Lcy06g000140	ABRE	CGTACGTGCA	51	9	+	cis-acting element involved in the abscisic acid responsiveness
Lcy06g000140	ABRE	ACGTG	54	5	+	cis-acting element involved in the abscisic acid responsiveness
Lcy06g000140	ABRE	ACGTG	1304	5	+	cis-acting element involved in the abscisic acid responsiveness
Lcy06g000140	ABRE3a	TACGTG	53	6	+
Lcy06g000140	TCA-element	CCATCTTTTT	1836	9	-	cis-acting element involved in salicylic acid responsiveness
Lcy06g000140	ABRE4	CACGTA	53	6	-
Lcy06g000140	DRE1	ACCGAGA	22	7	+
Lcy06g000140	AT~TATA-box	TATATA	332	6	+
Lcy06g000140	AT~TATA-box	TATATA	334	6	+
Lcy06g000140	AT~TATA-box	TATATA	628	6	+
Lcy06g000140	AT~TATA-box	TATATA	1000	6	+
Lcy06g000140	AT~TATA-box	TATATA	1025	6	-
Lcy06g000140	AT~TATA-box	TATATA	1247	6	-
Lcy06g000140	AT~TATA-box	TATATA	1249	6	-
Lcy06g000140	AT~TATA-box	TATATA	1251	6	-
Lcy06g000140	AT~TATA-box	TATATA	1517	6	-
Lcy06g000140	AT~TATA-box	TATATA	1519	6	-
Lcy06g000140	AT~TATA-box	TATATA	1521	6	-
Lcy06g000140	P-box	CCTTTTG	1406	7	-	gibberellin-responsive element
Lcy06g000140	P-box	CCTTTTG	1439	7	-	gibberellin-responsive element
Lcy06g000140	Unnamed__1	GAATTTAATTAA	587	11	+	60K protein binding site
Lcy06g000140	Unnamed__1	CGTGG	1305	5	+
Lcy06g000140	AP-1	TGAGTTAG	1728	8	+
Lcy06g000140	AAGAA-motif	GAAAGAA	489	7	-
Lcy06g000140	AAGAA-motif	GAAAGAA	1701	7	-
Lcy06g000140	AAGAA-motif	gGTAAAGAAA	1978	9	+
Lcy06g000140	Myb-binding site	CAACAG	59	6	+
Lcy06g000140	Myb-binding site	CAACAG	1683	6	+
Lcy06g000140	TGACG-motif	TGACG	615	5	-	cis-acting regulatory element involved in the MeJA-responsiveness
Lcy06g000140	TGACG-motif	TGACG	926	5	-	cis-acting regulatory element involved in the MeJA-responsiveness
Lcy06g000140	3-AF3 binding site	CACTATCTAAC	1034	10	-	part of a conserved DNA module array (CMA3)
Lcy06g000140	as-1	TGACG	615	5	-
Lcy06g000140	as-1	TGACG	926	5	-
Lcy06g000140	A-box	AATAACAAACTCC	1611	12	+	sequence conserved in alpha-amylase promoters
Lcy06g000140	Unnamed__6	taTAAATATct	329	10	-
Lcy06g000140	TATA	TATAAAAT	272	8	+
Lcy06g000140	GATA-motif	GATAGGA	1585	7	+	part of a light responsive element
Lcy06g000140	GATA-motif	AAGGATAAGG	1832	9	+	part of a light responsive element
Lcy06g000140	TATA-box	ATATAA	271	6	+	core promoter element around -30 of transcription start
Lcy06g000140	TATA-box	TATA	272	4	+	core promoter element around -30 of transcription start
Lcy06g000140	TATA-box	TATA	311	4	+	core promoter element around -30 of transcription start
Lcy06g000140	TATA-box	ATTATA	318	6	+	core promoter element around -30 of transcription start
Lcy06g000140	TATA-box	TATAA	319	5	-	core promoter element around -30 of transcription start
Lcy06g000140	TATA-box	TATA	320	4	+	core promoter element around -30 of transcription start
Lcy06g000140	TATA-box	taTATAAAtc	330	9	-	core promoter element around -30 of transcription start
Lcy06g000140	TATA-box	ATATAT	331	6	+	core promoter element around -30 of transcription start
Lcy06g000140	TATA-box	TATATA	332	6	+	core promoter element around -30 of transcription start
Lcy06g000140	TATA-box	ATATAT	333	6	+	core promoter element around -30 of transcription start
Lcy06g000140	TATA-box	TATATA	334	6	+	core promoter element around -30 of transcription start
Lcy06g000140	TATA-box	TATA	336	4	+	core promoter element around -30 of transcription start
Lcy06g000140	TATA-box	TACATAAA	522	8	-	core promoter element around -30 of transcription start
Lcy06g000140	TATA-box	ATATAT	627	6	+	core promoter element around -30 of transcription start
Lcy06g000140	TATA-box	TATATA	628	6	+	core promoter element around -30 of transcription start
Lcy06g000140	TATA-box	ATATAT	629	6	+	core promoter element around -30 of transcription start
Lcy06g000140	TATA-box	TATA	630	4	+	core promoter element around -30 of transcription start
Lcy06g000140	TATA-box	TACATAAA	634	8	-	core promoter element around -30 of transcription start
Lcy06g000140	TATA-box	TATACA	638	6	-	core promoter element around -30 of transcription start
Lcy06g000140	TATA-box	TATA	640	4	+	core promoter element around -30 of transcription start
Lcy06g000140	TATA-box	ATTATA	695	6	+	core promoter element around -30 of transcription start
Lcy06g000140	TATA-box	TATAA	696	5	-	core promoter element around -30 of transcription start
Lcy06g000140	TATA-box	TATA	697	4	+	core promoter element around -30 of transcription start
Lcy06g000140	TATA-box	ATTATA	795	6	+	core promoter element around -30 of transcription start
Lcy06g000140	TATA-box	TATAA	796	5	-	core promoter element around -30 of transcription start
Lcy06g000140	TATA-box	TATA	797	4	+	core promoter element around -30 of transcription start
Lcy06g000140	TATA-box	ATTATA	998	6	+	core promoter element around -30 of transcription start
Lcy06g000140	TATA-box	TATATAA	999	7	-	core promoter element around -30 of transcription start
Lcy06g000140	TATA-box	TATATA	1000	6	+	core promoter element around -30 of transcription start
Lcy06g000140	TATA-box	ATATAT	1001	6	+	core promoter element around -30 of transcription start
Lcy06g000140	TATA-box	TATA	1002	4	+	core promoter element around -30 of transcription start
Lcy06g000140	TATA-box	ATATAT	1024	6	-	core promoter element around -30 of transcription start
Lcy06g000140	TATA-box	TATATA	1025	6	-	core promoter element around -30 of transcription start
Lcy06g000140	TATA-box	ATATAA	1026	6	+	core promoter element around -30 of transcription start
Lcy06g000140	TATA-box	TATA	1027	4	-	core promoter element around -30 of transcription start
Lcy06g000140	TATA-box	TATA	1166	4	-	core promoter element around -30 of transcription start
Lcy06g000140	TATA-box	TATAA	1193	5	-	core promoter element around -30 of transcription start
Lcy06g000140	TATA-box	TATA	1194	4	-	core promoter element around -30 of transcription start
Lcy06g000140	TATA-box	TATATA	1247	6	-	core promoter element around -30 of transcription start
Lcy06g000140	TATA-box	ATATAT	1248	6	-	core promoter element around -30 of transcription start
Lcy06g000140	TATA-box	TATATA	1249	6	-	core promoter element around -30 of transcription start
Lcy06g000140	TATA-box	ATATAT	1250	6	-	core promoter element around -30 of transcription start
Lcy06g000140	TATA-box	TATATA	1251	6	-	core promoter element around -30 of transcription start
Lcy06g000140	TATA-box	ATATAA	1252	6	+	core promoter element around -30 of transcription start
Lcy06g000140	TATA-box	TATA	1253	4	-	core promoter element around -30 of transcription start
Lcy06g000140	TATA-box	ATATAA	1385	6	+	core promoter element around -30 of transcription start
Lcy06g000140	TATA-box	TATA	1386	4	-	core promoter element around -30 of transcription start
Lcy06g000140	TATA-box	TATAAAA	1507	7	-	core promoter element around -30 of transcription start
Lcy06g000140	TATA-box	TATAAA	1508	6	-	core promoter element around -30 of transcription start
Lcy06g000140	TATA-box	TATAA	1509	5	-	core promoter element around -30 of transcription start
Lcy06g000140	TATA-box	TATA	1510	4	-	core promoter element around -30 of transcription start
Lcy06g000140	TATA-box	ATTATA	1515	6	+	core promoter element around -30 of transcription start
Lcy06g000140	TATA-box	TATATAA	1516	7	-	core promoter element around -30 of transcription start
Lcy06g000140	TATA-box	TATATTTATATTT	1517	12	+	core promoter element around -30 of transcription start
Lcy06g000140	TATA-box	ATATAT	1518	6	-	core promoter element around -30 of transcription start
Lcy06g000140	TATA-box	TATATA	1519	6	-	core promoter element around -30 of transcription start
Lcy06g000140	TATA-box	ATATAT	1520	6	-	core promoter element around -30 of transcription start
Lcy06g000140	TATA-box	TATATA	1521	6	-	core promoter element around -30 of transcription start
Lcy06g000140	TATA-box	ATATAT	1522	6	-	core promoter element around -30 of transcription start
Lcy06g000140	TATA-box	TATA	1523	4	-	core promoter element around -30 of transcription start
Lcy06g000140	TATA-box	ATTATA	1722	6	+	core promoter element around -30 of transcription start
Lcy06g000140	TATA-box	TATAA	1723	5	-	core promoter element around -30 of transcription start
Lcy06g000140	TATA-box	TATA	1724	4	-	core promoter element around -30 of transcription start
Lcy06g000140	MYB	CAACAG	59	6	+
Lcy06g000140	MYB	TAACCA	421	6	+
Lcy06g000140	MYB	CAACCA	941	6	+
Lcy06g000140	MYB	CAACAG	1683	6	+
Lcy06g000140	MYB	CAACCA	1972	6	-
Lcy06g000140	MYB-like sequence	TAACCA	421	6	+
Lcy06g000140	AT-rich sequence	TAAAATACT	1646	9	-	element for maximal elicitor-mediated activation (2copies)
Lcy06g000140	CGTCA-motif	CGTCA	615	5	+	cis-acting regulatory element involved in the MeJA-responsiveness
Lcy06g000140	CGTCA-motif	CGTCA	926	5	+	cis-acting regulatory element involved in the MeJA-responsiveness
Lcy06g000140	F-box	CTATTCTCATT	732	10	+
Lcy07g016590	ABRE	ACGTG	1468	5	-	cis-acting element involved in the abscisic acid responsiveness
Lcy07g016590	ABRE	CACGTG	1502	6	-	cis-acting element involved in the abscisic acid responsiveness
Lcy07g016590	ABRE	ACGTG	1503	5	+	cis-acting element involved in the abscisic acid responsiveness
Lcy07g016590	MBS	CAACTG	1396	6	+	MYB binding site involved in drought-inducibility
Lcy07g016590	ATCT-motif	AATCTAATCC	614	9	+	part of a conserved DNA module involved in light responsiveness
Lcy07g016590	ACE	CTAACGTATT	709	9	+	cis-acting element involved in light responsiveness
Lcy07g016590	Gap-box	CAAATGAA(A/G)A	1806	9.5	-	part of a light responsive element
Lcy07g016590	CAAT-box	CAAT	24	4	-
Lcy07g016590	CAAT-box	CAAAT	88	5	+	common cis-acting element in promoter and enhancer regions
Lcy07g016590	CAAT-box	CAAAT	218	5	-	common cis-acting element in promoter and enhancer regions
Lcy07g016590	CAAT-box	CAAT	287	4	-
Lcy07g016590	CAAT-box	CAAT	299	4	-
Lcy07g016590	CAAT-box	CAAT	339	4	-
Lcy07g016590	CAAT-box	CAAT	377	4	+
Lcy07g016590	CAAT-box	CAAAT	445	5	+	common cis-acting element in promoter and enhancer regions
Lcy07g016590	CAAT-box	CAAAT	463	5	+	common cis-acting element in promoter and enhancer regions
Lcy07g016590	CAAT-box	CCAAT	471	5	-	common cis-acting element in promoter and enhancer regions
Lcy07g016590	CAAT-box	CAAT	480	4	+
Lcy07g016590	CAAT-box	CAAAT	527	5	+	common cis-acting element in promoter and enhancer regions
Lcy07g016590	CAAT-box	CAAT	541	4	+
Lcy07g016590	CAAT-box	CAAAT	624	5	+	common cis-acting element in promoter and enhancer regions
Lcy07g016590	CAAT-box	CAAT	719	4	+
Lcy07g016590	CAAT-box	CAAT	742	4	+
Lcy07g016590	CAAT-box	CCAAT	823	5	+	common cis-acting element in promoter and enhancer regions
Lcy07g016590	CAAT-box	CAAT	824	4	+
Lcy07g016590	CAAT-box	CCAAT	850	5	+	common cis-acting element in promoter and enhancer regions
Lcy07g016590	CAAT-box	CAAT	851	4	+
Lcy07g016590	CAAT-box	CAAT	883	4	+
Lcy07g016590	CAAT-box	CAAAT	897	5	+	common cis-acting element in promoter and enhancer regions
Lcy07g016590	CAAT-box	CAAT	1031	4	+
Lcy07g016590	CAAT-box	CAAT	1158	4	+
Lcy07g016590	CAAT-box	CAAT	1166	4	-
Lcy07g016590	CAAT-box	CAAAT	1180	5	-	common cis-acting element in promoter and enhancer regions
Lcy07g016590	CAAT-box	CAAT	1245	4	+
Lcy07g016590	CAAT-box	CAAT	1363	4	-
Lcy07g016590	CAAT-box	CAAAT	1487	5	+	common cis-acting element in promoter and enhancer regions
Lcy07g016590	CAAT-box	CAAAT	1532	5	+	common cis-acting element in promoter and enhancer regions
Lcy07g016590	CAAT-box	CAAT	1570	4	-
Lcy07g016590	CAAT-box	CAAAT	1587	5	+	common cis-acting element in promoter and enhancer regions
Lcy07g016590	CAAT-box	CAAT	1658	4	-
Lcy07g016590	CAAT-box	CAAAT	1663	5	+	common cis-acting element in promoter and enhancer regions
Lcy07g016590	CAAT-box	CAAT	1685	4	+
Lcy07g016590	CAAT-box	CAAT	1690	4	+
Lcy07g016590	CAAT-box	CAAT	1803	4	+
Lcy07g016590	CAAT-box	CAAAT	1811	5	-	common cis-acting element in promoter and enhancer regions
Lcy07g016590	CAAT-box	CAAT	1997	4	+
Lcy07g016590	CAAT-box	CCAAT	1999	5	-	common cis-acting element in promoter and enhancer regions
Lcy07g016590	CAAT-box	CAAT	2004	4	-
Lcy07g016590	CAAT-box	CAAAT	2009	5	-	common cis-acting element in promoter and enhancer regions
Lcy07g016590	Box 4	ATTAAT	482	6	+	part of a conserved DNA module involved in light responsiveness
Lcy07g016590	Box 4	ATTAAT	611	6	+	part of a conserved DNA module involved in light responsiveness
Lcy07g016590	Box 4	ATTAAT	1162	6	-	part of a conserved DNA module involved in light responsiveness
Lcy07g016590	Box 4	ATTAAT	1934	6	-	part of a conserved DNA module involved in light responsiveness
Lcy07g016590	MYC	CATTTG	527	6	-
Lcy07g016590	MYC	CATTTG	624	6	-
Lcy07g016590	MYC	CATTTG	1810	6	+
Lcy07g016590	MYC	CAATTG	1997	6	-
Lcy07g016590	ARE	AAACCA	48	6	+	cis-acting regulatory element essential for the anaerobic induction
Lcy07g016590	ARE	AAACCA	1578	6	-	cis-acting regulatory element essential for the anaerobic induction
Lcy07g016590	CTAG-motif	ACTAGCAGAA	1458	9	-
Lcy07g016590	WRE3	CCACCT	1231	6	-
Lcy07g016590	Myb	CAACTG	1396	6	+
Lcy07g016590	Myb	TAACTG	1574	6	+
Lcy07g016590	G-box	CACGTC	1468	6	+	cis-acting regulatory element involved in light responsiveness
Lcy07g016590	G-box	CACGTG	1502	6	-	cis-acting regulatory element involved in light responsiveness
Lcy07g016590		motif_sequence	209	4	-	short_function
Lcy07g016590		motif_sequence	514	4	+	short_function
Lcy07g016590		motif_sequence	734	4	-	short_function
Lcy07g016590		motif_sequence	760	4	+	short_function
Lcy07g016590		motif_sequence	767	4	-	short_function
Lcy07g016590		motif_sequence	828	4	+	short_function
Lcy07g016590		motif_sequence	900	4	+	short_function
Lcy07g016590		motif_sequence	941	4	-	short_function
Lcy07g016590		motif_sequence	1069	4	-	short_function
Lcy07g016590		motif_sequence	1264	4	+	short_function
Lcy07g016590		motif_sequence	1351	4	+	short_function
Lcy07g016590		motif_sequence	1357	4	+	short_function
Lcy07g016590		motif_sequence	1390	4	+	short_function
Lcy07g016590		motif_sequence	1442	4	-	short_function
Lcy07g016590		motif_sequence	1628	4	-	short_function
Lcy07g016590		motif_sequence	1670	4	-	short_function
Lcy07g016590		motif_sequence	1805	4	+	short_function
Lcy07g016590		motif_sequence	1962	4	+	short_function
Lcy07g016590	Unnamed__4	CTCC	209	4	-
Lcy07g016590	Unnamed__4	CTCC	500	4	+
Lcy07g016590	Unnamed__4	CTCC	567	4	+
Lcy07g016590	Unnamed__4	CTCC	583	4	+
Lcy07g016590	Unnamed__4	CTCC	830	4	+
Lcy07g016590	Unnamed__4	CTCC	1035	4	-
Lcy07g016590	Unnamed__4	CTCC	1266	4	+
Lcy07g016590	Unnamed__4	CTCC	1392	4	+
Lcy07g016590	Unnamed__4	CTCC	1413	4	-
Lcy07g016590	Unnamed__4	CTCC	1608	4	-
Lcy07g016590	Unnamed__4	CTCC	1628	4	-
Lcy07g016590	Unnamed__4	CTCC	1698	4	-
Lcy07g016590	Unnamed__4	CTCC	1798	4	+
Lcy07g016590	Unnamed__4	CTCC	1907	4	-
Lcy07g016590	Unnamed__4	CTCC	1915	4	-
Lcy07g016590	Unnamed__4	CTCC	1940	4	-
Lcy07g016590	G-Box	CACGTG	1502	6	-	cis-acting regulatory element involved in light responsiveness
Lcy07g016590	MYB-like sequence	TAACCA	1151	6	+
Lcy07g016590	MYB-like sequence	TAACCA	2012	6	-
Lcy07g016590	TATA-box	TATACA	26	6	-	core promoter element around -30 of transcription start
Lcy07g016590	TATA-box	TATA	28	4	+	core promoter element around -30 of transcription start
Lcy07g016590	TATA-box	TACAAAA	328	7	+	core promoter element around -30 of transcription start
Lcy07g016590	TATA-box	ATATAT	412	6	+	core promoter element around -30 of transcription start
Lcy07g016590	TATA-box	TATATA	413	6	+	core promoter element around -30 of transcription start
Lcy07g016590	TATA-box	ATATAT	414	6	+	core promoter element around -30 of transcription start
Lcy07g016590	TATA-box	TATA	415	4	+	core promoter element around -30 of transcription start
Lcy07g016590	TATA-box	ATTATA	450	6	+	core promoter element around -30 of transcription start
Lcy07g016590	TATA-box	TATATAA	451	7	-	core promoter element around -30 of transcription start
Lcy07g016590	TATA-box	TATATA	452	6	+	core promoter element around -30 of transcription start
Lcy07g016590	TATA-box	ATATAT	453	6	+	core promoter element around -30 of transcription start
Lcy07g016590	TATA-box	TATATA	454	6	+	core promoter element around -30 of transcription start
Lcy07g016590	TATA-box	ATATAT	455	6	+	core promoter element around -30 of transcription start
Lcy07g016590	TATA-box	TATATA	456	6	+	core promoter element around -30 of transcription start
Lcy07g016590	TATA-box	ATATAT	457	6	+	core promoter element around -30 of transcription start
Lcy07g016590	TATA-box	TATA	458	4	+	core promoter element around -30 of transcription start
Lcy07g016590	TATA-box	TATATA	546	6	+	core promoter element around -30 of transcription start
Lcy07g016590	TATA-box	ATATAT	547	6	+	core promoter element around -30 of transcription start
Lcy07g016590	TATA-box	TATA	548	4	+	core promoter element around -30 of transcription start
Lcy07g016590	TATA-box	TATA	596	4	+	core promoter element around -30 of transcription start
Lcy07g016590	TATA-box	ATTATA	889	6	+	core promoter element around -30 of transcription start
Lcy07g016590	TATA-box	TATATAA	890	7	-	core promoter element around -30 of transcription start
Lcy07g016590	TATA-box	TATATA	891	6	+	core promoter element around -30 of transcription start
Lcy07g016590	TATA-box	TATA	893	4	+	core promoter element around -30 of transcription start
Lcy07g016590	TATA-box	ATATAT	965	6	+	core promoter element around -30 of transcription start
Lcy07g016590	TATA-box	TATATA	966	6	+	core promoter element around -30 of transcription start
Lcy07g016590	TATA-box	ATATAA	967	6	+	core promoter element around -30 of transcription start
Lcy07g016590	TATA-box	TATA	968	4	+	core promoter element around -30 of transcription start
Lcy07g016590	TATA-box	TATA	1040	4	-	core promoter element around -30 of transcription start
Lcy07g016590	TATA-box	ATTATA	1053	6	+	core promoter element around -30 of transcription start
Lcy07g016590	TATA-box	TATAA	1054	5	-	core promoter element around -30 of transcription start
Lcy07g016590	TATA-box	TATA	1055	4	-	core promoter element around -30 of transcription start
Lcy07g016590	TATA-box	TATAAAA	1127	7	-	core promoter element around -30 of transcription start
Lcy07g016590	TATA-box	TATAAA	1128	6	-	core promoter element around -30 of transcription start
Lcy07g016590	TATA-box	TATAA	1129	5	-	core promoter element around -30 of transcription start
Lcy07g016590	TATA-box	TATA	1130	4	-	core promoter element around -30 of transcription start
Lcy07g016590	TATA-box	TATA	1298	4	-	core promoter element around -30 of transcription start
Lcy07g016590	TATA-box	TATA	1552	4	-	core promoter element around -30 of transcription start
Lcy07g016590	TATA-box	TATAA	1721	5	-	core promoter element around -30 of transcription start
Lcy07g016590	TATA-box	TATA	1722	4	-	core promoter element around -30 of transcription start
Lcy07g016590	TATA-box	TACAAAA	1776	7	-	core promoter element around -30 of transcription start
Lcy07g016590	TATA-box	ATTATA	1950	6	+	core promoter element around -30 of transcription start
Lcy07g016590	TATA-box	TATAA	1951	5	-	core promoter element around -30 of transcription start
Lcy07g016590	TATA-box	TATA	1952	4	-	core promoter element around -30 of transcription start
Lcy07g016590	MYB	CAACAG	863	6	+
Lcy07g016590	MYB	CAACCA	1044	6	-
Lcy07g016590	MYB	TAACCA	1151	6	+
Lcy07g016590	MYB	CAACAG	1495	6	-
Lcy07g016590	MYB	CAACCA	1823	6	+
Lcy07g016590	MYB	TAACCA	2012	6	-
Lcy07g016590	AT-rich element	ATAGAAATCAA	240	10	+	binding site of AT-rich DNA binding protein (ATBP-1)
Lcy07g016590	AT-rich element	ATAGAAATCAA	505	10	-	binding site of AT-rich DNA binding protein (ATBP-1)
Lcy07g016590	TCA	TCATCTTCAT	939	9	-
Lcy07g016590	TCA	TCATCTTCAT	1355	9	+
Lcy07g016590	ERE	ATTTTAAA	771	8	+
Lcy07g016590	ERE	ATTTTAAA	773	8	-
Lcy07g016590	ERE	ATTTTAAA	1074	8	-
Lcy07g016590	Myb-binding site	CAACAG	863	6	+
Lcy07g016590	Myb-binding site	CAACAG	1495	6	-
Lcy07g016590	AuxRR-core	GGTCCAT	1757	7	+	cis-acting regulatory element involved in auxin responsiveness
Lcy07g016590	O2-site	GATGACATGG	310	9	+	cis-acting regulatory element involved in zein metabolism regulation
Lcy07g016590	CAT-box	GCCACT	1009	6	-	cis-acting regulatory element related to meristem expression
Lcy07g016590	Unnamed__1	CGTGG	843	5	-
Lcy07g016590	Unnamed__1	CGTGG	1605	5	+
Lcy07g016590	AT~TATA-box	TATATA	413	6	+
Lcy07g016590	AT~TATA-box	TATATA	452	6	+
Lcy07g016590	AT~TATA-box	TATATA	454	6	+
Lcy07g016590	AT~TATA-box	TATATA	456	6	+
Lcy07g016590	AT~TATA-box	TATATA	546	6	+
Lcy07g016590	AT~TATA-box	TATATA	891	6	+
Lcy07g016590	AT~TATA-box	TATATA	966	6	+
Lcy07g016590	STRE	AGGGG	1738	5	+
Lcy07g016590	GT1-motif	GGTTAA	2013	6	+	light responsive element
Lcy07g016590	AE-box	AGAAACAA	227	8	-	part of a module for light response
Lcy08g013840	Box 4	ATTAAT	621	6	+	part of a conserved DNA module involved in light responsiveness
Lcy08g013840	CAAT-box	CAAAT	199	5	-	common cis-acting element in promoter and enhancer regions
Lcy08g013840	CAAT-box	CAAAT	253	5	-	common cis-acting element in promoter and enhancer regions
Lcy08g013840	CAAT-box	CAAT	350	4	+
Lcy08g013840	CAAT-box	CAAAT	454	5	+	common cis-acting element in promoter and enhancer regions
Lcy08g013840	CAAT-box	CAAAT	490	5	+	common cis-acting element in promoter and enhancer regions
Lcy08g013840	CAAT-box	CCAAT	761	5	+	common cis-acting element in promoter and enhancer regions
Lcy08g013840	CAAT-box	CAAT	762	4	+
Lcy08g013840	CAAT-box	CAAT	826	4	-
Lcy08g013840	CAAT-box	CAAT	880	4	+
Lcy08g013840	CAAT-box	CAAT	1014	4	+
Lcy08g013840	CAAT-box	CAAT	1138	4	+
Lcy08g013840	CAAT-box	CCAAT	1142	5	+	common cis-acting element in promoter and enhancer regions
Lcy08g013840	CAAT-box	CAAT	1143	4	+
Lcy08g013840	CAAT-box	CAAT	1159	4	-
Lcy08g013840	CAAT-box	CAAT	1167	4	-
Lcy08g013840	CAAT-box	CAAT	1178	4	-
Lcy08g013840	CAAT-box	CCAAT	1206	5	-	common cis-acting element in promoter and enhancer regions
Lcy08g013840	CAAT-box	CAAT	1273	4	-
Lcy08g013840	CAAT-box	CCAAT	1301	5	-	common cis-acting element in promoter and enhancer regions
Lcy08g013840	CAAT-box	CCAAT	1310	5	-	common cis-acting element in promoter and enhancer regions
Lcy08g013840	CAAT-box	CAAT	1317	4	-
Lcy08g013840	CAAT-box	CCAAT	1339	5	-	common cis-acting element in promoter and enhancer regions
Lcy08g013840	CAAT-box	CAAT	1357	4	-
Lcy08g013840	CAAT-box	CCAAT	1466	5	-	common cis-acting element in promoter and enhancer regions
Lcy08g013840	CAAT-box	CAAAT	1629	5	-	common cis-acting element in promoter and enhancer regions
Lcy08g013840	CAAT-box	CAAT	1654	4	-
Lcy08g013840	CAAT-box	CAAT	1663	4	+
Lcy08g013840	CAAT-box	CAAAT	1665	5	-	common cis-acting element in promoter and enhancer regions
Lcy08g013840	CAAT-box	CAAT	1706	4	-
Lcy08g013840	CAAT-box	CAAT	1739	4	+
Lcy08g013840	CAAT-box	CAAT	1752	4	+
Lcy08g013840	CAAT-box	CCAAT	1754	5	-	common cis-acting element in promoter and enhancer regions
Lcy08g013840	CAAT-box	CCAAT	1801	5	+	common cis-acting element in promoter and enhancer regions
Lcy08g013840	CAAT-box	CAAT	1802	4	+
Lcy08g013840	CAAT-box	CAAT	1832	4	+
Lcy08g013840	CAAT-box	CAAT	1875	4	-
Lcy08g013840	CAAT-box	CCAAT	1956	5	+	common cis-acting element in promoter and enhancer regions
Lcy08g013840	CAAT-box	CAAT	1957	4	+
Lcy08g013840	ACE	GACACGTATG	214	9	-	cis-acting element involved in light responsiveness
Lcy08g013840	G-box	CACGTC	313	6	-	cis-acting regulatory element involved in light responsiveness
Lcy08g013840		motif_sequence	576	4	+	short_function
Lcy08g013840		motif_sequence	682	4	+	short_function
Lcy08g013840		motif_sequence	687	4	+	short_function
Lcy08g013840		motif_sequence	872	4	-	short_function
Lcy08g013840		motif_sequence	968	4	-	short_function
Lcy08g013840		motif_sequence	1021	4	+	short_function
Lcy08g013840		motif_sequence	1061	4	+	short_function
Lcy08g013840		motif_sequence	1383	4	-	short_function
Lcy08g013840		motif_sequence	1411	4	-	short_function
Lcy08g013840	Unnamed__4	CTCC	930	4	+
Lcy08g013840	Unnamed__4	CTCC	940	4	+
Lcy08g013840	Unnamed__4	CTCC	1216	4	-
Lcy08g013840	Unnamed__4	CTCC	1305	4	-
Lcy08g013840	Unnamed__4	CTCC	1383	4	-
Lcy08g013840	Unnamed__4	CTCC	1691	4	-
Lcy08g013840	Unnamed__4	CTCC	1776	4	+
Lcy08g013840	Unnamed__4	CTCC	1921	4	+
Lcy08g013840	MYB recognition site	CCGTTG	734	6	+
Lcy08g013840	WRE3	CCACCT	995	6	+
Lcy08g013840	GARE-motif	TCTGTTG	1194	7	+	gibberellin-responsive element
Lcy08g013840	Myb	TAACTG	692	6	-
Lcy08g013840	Myb	TAACTG	1149	6	-
Lcy08g013840	ARE	AAACCA	295	6	+	cis-acting regulatory element essential for the anaerobic induction
Lcy08g013840	ARE	AAACCA	443	6	+	cis-acting regulatory element essential for the anaerobic induction
Lcy08g013840	ARE	AAACCA	1030	6	-	cis-acting regulatory element essential for the anaerobic induction
Lcy08g013840	ARE	AAACCA	1448	6	+	cis-acting regulatory element essential for the anaerobic induction
Lcy08g013840	ARE	AAACCA	1535	6	-	cis-acting regulatory element essential for the anaerobic induction
Lcy08g013840	ARE	AAACCA	1782	6	-	cis-acting regulatory element essential for the anaerobic induction
Lcy08g013840	GCN4_motif	TGAGTCA	828	7	-	cis-regulatory element involved in endosperm expression
Lcy08g013840	MYC	CATTTG	454	6	-
Lcy08g013840	MYC	CAATTG	1752	6	-
Lcy08g013840	CCAAT-box	CAACGG	734	6	-	MYBHv1 binding site
Lcy08g013840	ABRE	ACGTG	217	5	+	cis-acting element involved in the abscisic acid responsiveness
Lcy08g013840	ABRE	ACGTG	314	5	+	cis-acting element involved in the abscisic acid responsiveness
Lcy08g013840	TCA-element	TCAGAAGAGG	898	9	+	cis-acting element involved in salicylic acid responsiveness
Lcy08g013840	ATCT-motif	AATCTAATCC	1139	9	+	part of a conserved DNA module involved in light responsiveness
Lcy08g013840	O2-site	GATGACATGG	1295	9	+	cis-acting regulatory element involved in zein metabolism regulation
Lcy08g013840	Myb-binding site	CAACAG	914	6	-
Lcy08g013840	Myb-binding site	CAACAG	1195	6	-
Lcy08g013840	RY-element	CATGCATG	1255	8	-	cis-acting regulatory element involved in seed-specific regulation
Lcy08g013840	STRE	AGGGG	92	5	+
Lcy08g013840	STRE	AGGGG	129	5	-
Lcy08g013840	STRE	AGGGG	636	5	-
Lcy08g013840	GT1-motif	GGTTAA	1516	6	+	light responsive element
Lcy08g013840	AE-box	AGAAACAA	1400	8	-	part of a module for light response
Lcy08g013840	CAT-box	GCCACT	1951	6	-	cis-acting regulatory element related to meristem expression
Lcy08g013840	Unnamed__1	CGTGG	841	5	+
Lcy08g013840	Unnamed__1	CGTGG	1131	5	-
Lcy08g013840	DRE core	GCCGAC	891	6	-
Lcy08g013840	MYB-like sequence	TAACCA	304	6	-
Lcy08g013840	MYB-like sequence	TAACCA	458	6	-
Lcy08g013840	MYB-like sequence	TAACCA	1515	6	-
Lcy08g013840	G-Box	CACGTT	216	6	-	cis-acting regulatory element involved in light responsiveness
Lcy08g013840	WUN-motif	TTATTACAT	528	9	+
Lcy08g013840	WUN-motif	AAATTTCCT	545	9	+	wound-responsive element
Lcy08g013840	F-box	CTATTCTCATT	1958	10	-
Lcy08g013840	3-AF1 binding site	TAAGAGAGGAA	549	10	-	light responsive element
Lcy08g013840	MYB	TAACCA	304	6	-
Lcy08g013840	MYB	TAACCA	458	6	-
Lcy08g013840	MYB	CAACAG	914	6	-
Lcy08g013840	MYB	CAACAG	1195	6	-
Lcy08g013840	MYB	TAACCA	1515	6	-
Lcy08g013840	TATA-box	TATA	75	4	+	core promoter element around -30 of transcription start
Lcy08g013840	TATA-box	TATA	270	4	+	core promoter element around -30 of transcription start
Lcy08g013840	TATA-box	ccTATAAAaa	395	9	-	core promoter element around -30 of transcription start
Lcy08g013840	TATA-box	TATAAAA	396	7	-	core promoter element around -30 of transcription start
Lcy08g013840	TATA-box	TATAAA	397	6	-	core promoter element around -30 of transcription start
Lcy08g013840	TATA-box	TATAA	398	5	-	core promoter element around -30 of transcription start
Lcy08g013840	TATA-box	TATA	399	4	+	core promoter element around -30 of transcription start
Lcy08g013840	TATA-box	TATAAA	416	6	-	core promoter element around -30 of transcription start
Lcy08g013840	TATA-box	TATAA	417	5	-	core promoter element around -30 of transcription start
Lcy08g013840	TATA-box	TATA	418	4	+	core promoter element around -30 of transcription start
Lcy08g013840	TATA-box	TACATAAA	532	8	+	core promoter element around -30 of transcription start
Lcy08g013840	TATA-box	TACATAAA	556	8	-	core promoter element around -30 of transcription start
Lcy08g013840	TATA-box	TATA	582	4	+	core promoter element around -30 of transcription start
Lcy08g013840	TATA-box	ATATAT	617	6	+	core promoter element around -30 of transcription start
Lcy08g013840	TATA-box	TATA	618	4	+	core promoter element around -30 of transcription start
Lcy08g013840	TATA-box	TATA	643	4	+	core promoter element around -30 of transcription start
Lcy08g013840	TATA-box	ATATAT	764	6	+	core promoter element around -30 of transcription start
Lcy08g013840	TATA-box	TATA	765	4	+	core promoter element around -30 of transcription start
Lcy08g013840	TATA-box	TATA	854	4	+	core promoter element around -30 of transcription start
Lcy08g013840	TATA-box	ccTATAAAaa	1837	9	-	core promoter element around -30 of transcription start
Lcy08g013840	TATA-box	TATAAAA	1838	7	-	core promoter element around -30 of transcription start
Lcy08g013840	TATA-box	TATAAA	1839	6	-	core promoter element around -30 of transcription start
Lcy08g013840	TATA-box	TATAA	1840	5	-	core promoter element around -30 of transcription start
Lcy08g013840	TATA-box	TATA	1841	4	-	core promoter element around -30 of transcription start
Lcy08g013840	TATA-box	ATATAA	1859	6	+	core promoter element around -30 of transcription start
Lcy08g013840	TATA-box	TATA	1860	4	-	core promoter element around -30 of transcription start
Lcy08g013840	TATA-box	ATTATA	1943	6	+	core promoter element around -30 of transcription start
Lcy08g013840	TATA-box	TATAA	1944	5	-	core promoter element around -30 of transcription start
Lcy08g013840	TATA-box	TATA	1945	4	-	core promoter element around -30 of transcription start
Lcy08g013840	TATA-box	TATAA	2010	5	-	core promoter element around -30 of transcription start
Lcy08g013840	TATA-box	TATA	2011	4	-	core promoter element around -30 of transcription start
Lcy09g003450	MYB	CAACAG	49	6	-
Lcy09g003450	MYB	TAACCA	442	6	+
Lcy09g003450	MYB	TAACCA	501	6	-
Lcy09g003450	MYB	CAACCA	795	6	-
Lcy09g003450	MYB	CAACCA	873	6	+
Lcy09g003450	MYB	CAACAG	1557	6	+
Lcy09g003450	TATA-box	ATTATA	65	6	+	core promoter element around -30 of transcription start
Lcy09g003450	TATA-box	TATAA	66	5	-	core promoter element around -30 of transcription start
Lcy09g003450	TATA-box	TATA	67	4	+	core promoter element around -30 of transcription start
Lcy09g003450	TATA-box	TATAAATA	76	8	-	core promoter element around -30 of transcription start
Lcy09g003450	TATA-box	TATAAAT	77	7	-	core promoter element around -30 of transcription start
Lcy09g003450	TATA-box	TATAAA	78	6	-	core promoter element around -30 of transcription start
Lcy09g003450	TATA-box	TATAA	79	5	-	core promoter element around -30 of transcription start
Lcy09g003450	TATA-box	TATA	80	4	+	core promoter element around -30 of transcription start
Lcy09g003450	TATA-box	ATTATA	124	6	+	core promoter element around -30 of transcription start
Lcy09g003450	TATA-box	TATAA	125	5	-	core promoter element around -30 of transcription start
Lcy09g003450	TATA-box	TATA	126	4	+	core promoter element around -30 of transcription start
Lcy09g003450	TATA-box	taTATAAAtc	155	9	+	core promoter element around -30 of transcription start
Lcy09g003450	TATA-box	ATATAA	156	6	+	core promoter element around -30 of transcription start
Lcy09g003450	TATA-box	TATA	157	4	+	core promoter element around -30 of transcription start
Lcy09g003450	TATA-box	TATA	165	4	+	core promoter element around -30 of transcription start
Lcy09g003450	TATA-box	ATTATA	634	6	+	core promoter element around -30 of transcription start
Lcy09g003450	TATA-box	TATAA	635	5	-	core promoter element around -30 of transcription start
Lcy09g003450	TATA-box	TATA	636	4	+	core promoter element around -30 of transcription start
Lcy09g003450	TATA-box	TATAA	693	5	-	core promoter element around -30 of transcription start
Lcy09g003450	TATA-box	TATA	694	4	+	core promoter element around -30 of transcription start
Lcy09g003450	TATA-box	TATTTAAA	730	8	+	core promoter element around -30 of transcription start
Lcy09g003450	TATA-box	ATATAT	878	6	+	core promoter element around -30 of transcription start
Lcy09g003450	TATA-box	TATATA	879	6	+	core promoter element around -30 of transcription start
Lcy09g003450	TATA-box	ATATAT	880	6	+	core promoter element around -30 of transcription start
Lcy09g003450	TATA-box	TATATA	881	6	+	core promoter element around -30 of transcription start
Lcy09g003450	TATA-box	TATA	883	4	+	core promoter element around -30 of transcription start
Lcy09g003450	TATA-box	ATATAT	1091	6	-	core promoter element around -30 of transcription start
Lcy09g003450	TATA-box	TATA	1092	4	-	core promoter element around -30 of transcription start
Lcy09g003450	TATA-box	ATATAT	1343	6	-	core promoter element around -30 of transcription start
Lcy09g003450	TATA-box	TATA	1344	4	-	core promoter element around -30 of transcription start
Lcy09g003450	TATA-box	TATAAATA	1566	8	-	core promoter element around -30 of transcription start
Lcy09g003450	TATA-box	TATAAAT	1567	7	-	core promoter element around -30 of transcription start
Lcy09g003450	TATA-box	TATAAA	1568	6	-	core promoter element around -30 of transcription start
Lcy09g003450	TATA-box	TATAA	1569	5	-	core promoter element around -30 of transcription start
Lcy09g003450	TATA-box	TATA	1570	4	-	core promoter element around -30 of transcription start
Lcy09g003450	TCCC-motif	TCTCCCT	1218	7	+	part of a light responsive element
Lcy09g003450	CGTCA-motif	CGTCA	1348	5	-	cis-acting regulatory element involved in the MeJA-responsiveness
Lcy09g003450	CGTCA-motif	CGTCA	1425	5	-	cis-acting regulatory element involved in the MeJA-responsiveness
Lcy09g003450	TATC-box	TATCCCA	1339	7	-	cis-acting element involved in gibberellin-responsiveness
Lcy09g003450	MYB-like sequence	TAACCA	442	6	+
Lcy09g003450	MYB-like sequence	TAACCA	501	6	-
Lcy09g003450	WUN-motif	AAATTACTA	1126	9	+
Lcy09g003450	CAT-box	GCCACT	1371	6	-	cis-acting regulatory element related to meristem expression
Lcy09g003450	LTR	CCGAAA	616	6	+	cis-acting element involved in low-temperature responsiveness
Lcy09g003450	AT~TATA-box	TATATA	879	6	+
Lcy09g003450	AT~TATA-box	TATATA	881	6	+
Lcy09g003450	STRE	AGGGG	1472	5	+
Lcy09g003450	STRE	AGGGG	1635	5	-
Lcy09g003450	STRE	AGGGG	1866	5	-
Lcy09g003450	GT1-motif	GGTTAAT	440	7	-	light responsive element
Lcy09g003450	GT1-motif	GGTTAA	441	6	-	light responsive element
Lcy09g003450	AE-box	AGAAACTT	136	8	-	part of a module for light response
Lcy09g003450	AE-box	AGAAACAA	579	8	-	part of a module for light response
Lcy09g003450	as-1	TGACG	1348	5	+
Lcy09g003450	as-1	TGACG	1425	5	+
Lcy09g003450	TGACG-motif	TGACG	1348	5	+	cis-acting regulatory element involved in the MeJA-responsiveness
Lcy09g003450	TGACG-motif	TGACG	1425	5	+	cis-acting regulatory element involved in the MeJA-responsiveness
Lcy09g003450	Myb-binding site	CAACAG	49	6	-
Lcy09g003450	Myb-binding site	CAACAG	1557	6	+
Lcy09g003450	AAGAA-motif	GAAAGAA	386	7	-
Lcy09g003450	ERE	ATTTTAAA	118	8	-
Lcy09g003450	ERE	ATTTCATA	394	8	-
Lcy09g003450	ATCT-motif	AATCTAATCC	1018	9	-	part of a conserved DNA module involved in light responsiveness
Lcy09g003450	ABRE4	CACGTA	33	6	+
Lcy09g003450	TCA-element	CCATCTTTTT	1258	9	+	cis-acting element involved in salicylic acid responsiveness
Lcy09g003450	TCA-element	CCATCTTTTT	1377	9	-	cis-acting element involved in salicylic acid responsiveness
Lcy09g003450	TCA-element	CCATCTTTTT	1499	9	+	cis-acting element involved in salicylic acid responsiveness
Lcy09g003450	ABRE3a	TACGTG	33	6	-
Lcy09g003450	ABRE	ACGTG	33	5	-	cis-acting element involved in the abscisic acid responsiveness
Lcy09g003450	MYC	CATGTG	268	6	-
Lcy09g003450	MYC	CATTTG	533	6	-
Lcy09g003450	MYC	CATTTG	1575	6	+
Lcy09g003450	G-box	TACGTG	33	6	-	cis-acting regulatory element involved in light responsiveness
Lcy09g003450	Unnamed__4	CTCC	142	4	+
Lcy09g003450	Unnamed__4	CTCC	601	4	-
Lcy09g003450	Unnamed__4	CTCC	1158	4	+
Lcy09g003450	Unnamed__4	CTCC	1183	4	+
Lcy09g003450	Unnamed__4	CTCC	1219	4	+
Lcy09g003450	Unnamed__4	CTCC	1223	4	+
Lcy09g003450	Unnamed__4	CTCC	1242	4	+
Lcy09g003450	Unnamed__4	CTCC	1255	4	+
Lcy09g003450	Unnamed__4	CTCC	1285	4	+
Lcy09g003450	Unnamed__4	CTCC	1321	4	-
Lcy09g003450	Unnamed__4	CTCC	1385	4	-
Lcy09g003450	Unnamed__4	CTCC	1596	4	+
Lcy09g003450	Unnamed__4	CTCC	1740	4	-
Lcy09g003450	Unnamed__4	CTCC	1785	4	-
Lcy09g003450	Unnamed__4	CTCC	1796	4	-
Lcy09g003450	Unnamed__4	CTCC	1846	4	+
Lcy09g003450	Unnamed__4	CTCC	1863	4	+
Lcy09g003450	Unnamed__4	CTCC	1985	4	+
Lcy09g003450	Unnamed__4	CTCC	2003	4	+
Lcy09g003450	Unnamed__4	CTCC	2013	4	+
Lcy09g003450		motif_sequence	536	4	+	short_function
Lcy09g003450		motif_sequence	601	4	-	short_function
Lcy09g003450		motif_sequence	650	4	+	short_function
Lcy09g003450		motif_sequence	804	4	+	short_function
Lcy09g003450		motif_sequence	840	4	-	short_function
Lcy09g003450		motif_sequence	946	4	+	short_function
Lcy09g003450		motif_sequence	1142	4	+	short_function
Lcy09g003450		motif_sequence	1181	4	+	short_function
Lcy09g003450		motif_sequence	1217	4	+	short_function
Lcy09g003450		motif_sequence	1240	4	+	short_function
Lcy09g003450		motif_sequence	1253	4	+	short_function
Lcy09g003450		motif_sequence	1283	4	+	short_function
Lcy09g003450		motif_sequence	1385	4	-	short_function
Lcy09g003450		motif_sequence	1594	4	+	short_function
Lcy09g003450		motif_sequence	1785	4	-	short_function
Lcy09g003450		motif_sequence	1850	4	+	short_function
Lcy09g003450		motif_sequence	1861	4	+	short_function
Lcy09g003450		motif_sequence	1903	4	+	short_function
Lcy09g003450		motif_sequence	1928	4	+	short_function
Lcy09g003450		motif_sequence	1983	4	+	short_function
Lcy09g003450		motif_sequence	2001	4	+	short_function
Lcy09g003450	Myb	TAACTG	1606	6	+
Lcy09g003450	GARE-motif	TCTGTTG	48	7	+	gibberellin-responsive element
Lcy09g003450	Box 4	ATTAAT	297	6	+	part of a conserved DNA module involved in light responsiveness
Lcy09g003450	CAAT-box	CAAT	45	4	+
Lcy09g003450	CAAT-box	CAAT	63	4	+
Lcy09g003450	CAAT-box	CAAAT	146	5	+	common cis-acting element in promoter and enhancer regions
Lcy09g003450	CAAT-box	CCAAT	200	5	-	common cis-acting element in promoter and enhancer regions
Lcy09g003450	CAAT-box	CAAT	295	4	+
Lcy09g003450	CAAT-box	CCAAT	340	5	-	common cis-acting element in promoter and enhancer regions
Lcy09g003450	CAAT-box	CAAT	529	4	-
Lcy09g003450	CAAT-box	CAAAT	533	5	+	common cis-acting element in promoter and enhancer regions
Lcy09g003450	CAAT-box	CAAT	547	4	-
Lcy09g003450	CAAT-box	CAAT	628	4	-
Lcy09g003450	CAAT-box	CAAT	737	4	-
Lcy09g003450	CAAT-box	CAAT	744	4	+
Lcy09g003450	CAAT-box	CAAT	758	4	+
Lcy09g003450	CAAT-box	CAAT	826	4	-
Lcy09g003450	CAAT-box	CAAT	849	4	-
Lcy09g003450	CAAT-box	CAAT	858	4	+
Lcy09g003450	CAAT-box	CAAAT	862	5	-	common cis-acting element in promoter and enhancer regions
Lcy09g003450	CAAT-box	CAAT	1001	4	-
Lcy09g003450	CAAT-box	CAAT	1058	4	+
Lcy09g003450	CAAT-box	CAAT	1086	4	+
Lcy09g003450	CAAT-box	CCAAT	1185	5	+	common cis-acting element in promoter and enhancer regions
Lcy09g003450	CAAT-box	CAAT	1186	4	+
Lcy09g003450	CAAT-box	CCAAT	1225	5	+	common cis-acting element in promoter and enhancer regions
Lcy09g003450	CAAT-box	CAAT	1226	4	+
Lcy09g003450	CAAT-box	CCAAT	1244	5	+	common cis-acting element in promoter and enhancer regions
Lcy09g003450	CAAT-box	CAAT	1245	4	+
Lcy09g003450	CAAT-box	CCAAT	1287	5	+	common cis-acting element in promoter and enhancer regions
Lcy09g003450	CAAT-box	CAAT	1288	4	+
Lcy09g003450	CAAT-box	CAAAT	1354	5	-	common cis-acting element in promoter and enhancer regions
Lcy09g003450	CAAT-box	CCAAT	1359	5	-	common cis-acting element in promoter and enhancer regions
Lcy09g003450	CAAT-box	CAAAT	1576	5	-	common cis-acting element in promoter and enhancer regions
Lcy09g003450	CAAT-box	CCAAT	1642	5	+	common cis-acting element in promoter and enhancer regions
Lcy09g003450	CAAT-box	CAAT	1643	4	+
Lcy09g003450	CAAT-box	CCAAT	1705	5	+	common cis-acting element in promoter and enhancer regions
Lcy09g003450	CAAT-box	CAAT	1706	4	+
Lcy09g003450	CAAT-box	CAAT	1760	4	-
Lcy09g003450	CAAT-box	CAAT	1921	4	+
Lcy09g003450	CAAT-box	CCAAT	1978	5	+	common cis-acting element in promoter and enhancer regions
Lcy09g003450	CAAT-box	CAAT	1979	4	+
Lcy09g018640	CCAAT-box	CAACGG	1563	6	-	MYBHv1 binding site
Lcy09g018640	MYC	CATGTG	886	6	+
Lcy09g018640	MYC	CATTTG	1212	6	+
Lcy09g018640	MYC	CATTTG	1483	6	+
Lcy09g018640	TC-rich repeats	ATTCTCTAAC	1314	9	-	cis-acting element involved in defense and stress responsiveness
Lcy09g018640	ARE	AAACCA	134	6	+	cis-acting regulatory element essential for the anaerobic induction
Lcy09g018640	ARE	AAACCA	819	6	+	cis-acting regulatory element essential for the anaerobic induction
Lcy09g018640	ARE	AAACCA	1138	6	-	cis-acting regulatory element essential for the anaerobic induction
Lcy09g018640	ARE	AAACCA	1145	6	-	cis-acting regulatory element essential for the anaerobic induction
Lcy09g018640	ARE	AAACCA	1290	6	-	cis-acting regulatory element essential for the anaerobic induction
Lcy09g018640	ARE	AAACCA	1375	6	+	cis-acting regulatory element essential for the anaerobic induction
Lcy09g018640	ARE	AAACCA	1382	6	+	cis-acting regulatory element essential for the anaerobic induction
Lcy09g018640	ARE	AAACCA	1902	6	+	cis-acting regulatory element essential for the anaerobic induction
Lcy09g018640	chs-CMA2a	TCACTTGA	107	8	+	part of a light responsive element
Lcy09g018640	Myb	CAACTG	1985	6	+
Lcy09g018640	MYB recognition site	CCGTTG	1563	6	+
Lcy09g018640	Unnamed__4	CTCC	151	4	-
Lcy09g018640	Unnamed__4	CTCC	320	4	-
Lcy09g018640	Unnamed__4	CTCC	530	4	+
Lcy09g018640	Unnamed__4	CTCC	545	4	+
Lcy09g018640	Unnamed__4	CTCC	1171	4	+
Lcy09g018640	Unnamed__4	CTCC	1345	4	-
Lcy09g018640	Unnamed__4	CTCC	1548	4	-
Lcy09g018640	Unnamed__4	CTCC	1647	4	-
Lcy09g018640	Unnamed__4	CTCC	1752	4	+
Lcy09g018640	Unnamed__4	CTCC	1796	4	+
Lcy09g018640	Unnamed__4	CTCC	1839	4	+
Lcy09g018640	Unnamed__4	CTCC	2004	4	+
Lcy09g018640		motif_sequence	320	4	-	short_function
Lcy09g018640		motif_sequence	487	4	-	short_function
Lcy09g018640		motif_sequence	504	4	+	short_function
Lcy09g018640		motif_sequence	528	4	+	short_function
Lcy09g018640		motif_sequence	745	4	+	short_function
Lcy09g018640		motif_sequence	919	4	-	short_function
Lcy09g018640		motif_sequence	1308	4	-	short_function
Lcy09g018640		motif_sequence	1315	4	-	short_function
Lcy09g018640		motif_sequence	1568	4	-	short_function
Lcy09g018640		motif_sequence	1647	4	-	short_function
Lcy09g018640		motif_sequence	1750	4	+	short_function
Lcy09g018640		motif_sequence	1837	4	+	short_function
Lcy09g018640		motif_sequence	1934	4	-	short_function
Lcy09g018640		motif_sequence	1961	4	-	short_function
Lcy09g018640		motif_sequence	1999	4	+	short_function
Lcy09g018640	GATT-motif	CTCCTGATTGGA	1605	11	-	part of a light responsive element
Lcy09g018640	G-box	CACGTG	982	6	+	cis-acting regulatory element involved in light responsiveness
Lcy09g018640	G-box	TACGTG	993	6	-	cis-acting regulatory element involved in light responsiveness
Lcy09g018640	I-box	TGATAATGT	921	9	-	part of a light responsive element
Lcy09g018640	CAAT-box	CAAAT	26	5	-	common cis-acting element in promoter and enhancer regions
Lcy09g018640	CAAT-box	CAAAT	44	5	+	common cis-acting element in promoter and enhancer regions
Lcy09g018640	CAAT-box	CAAT	51	4	-
Lcy09g018640	CAAT-box	CAAAT	77	5	-	common cis-acting element in promoter and enhancer regions
Lcy09g018640	CAAT-box	CAAT	183	4	-
Lcy09g018640	CAAT-box	CAAT	458	4	-
Lcy09g018640	CAAT-box	CAAT	663	4	-
Lcy09g018640	CAAT-box	CAAT	682	4	-
Lcy09g018640	CAAT-box	CAAT	750	4	+
Lcy09g018640	CAAT-box	CAAAT	790	5	-	common cis-acting element in promoter and enhancer regions
Lcy09g018640	CAAT-box	CCAAT	810	5	-	common cis-acting element in promoter and enhancer regions
Lcy09g018640	CAAT-box	CAAT	842	4	+
Lcy09g018640	CAAT-box	CAAAT	844	5	-	common cis-acting element in promoter and enhancer regions
Lcy09g018640	CAAT-box	CAAT	862	4	+
Lcy09g018640	CAAT-box	CAAT	871	4	+
Lcy09g018640	CAAT-box	CAAAT	940	5	+	common cis-acting element in promoter and enhancer regions
Lcy09g018640	CAAT-box	CAAT	1038	4	+
Lcy09g018640	CAAT-box	CAAT	1043	4	+
Lcy09g018640	CAAT-box	CAAT	1157	4	-
Lcy09g018640	CAAT-box	CAAAT	1175	5	+	common cis-acting element in promoter and enhancer regions
Lcy09g018640	CAAT-box	CAAT	1188	4	-
Lcy09g018640	CAAT-box	CAAAT	1213	5	-	common cis-acting element in promoter and enhancer regions
Lcy09g018640	CAAT-box	CAAAT	1228	5	+	common cis-acting element in promoter and enhancer regions
Lcy09g018640	CAAT-box	CAAAT	1392	5	+	common cis-acting element in promoter and enhancer regions
Lcy09g018640	CAAT-box	CCAAT	1395	5	-	common cis-acting element in promoter and enhancer regions
Lcy09g018640	CAAT-box	CAAT	1454	4	-
Lcy09g018640	CAAT-box	CAAAT	1484	5	-	common cis-acting element in promoter and enhancer regions
Lcy09g018640	CAAT-box	CAAT	1537	4	+
Lcy09g018640	CAAT-box	CAAT	1543	4	+
Lcy09g018640	CAAT-box	CCAAT	1606	5	+	common cis-acting element in promoter and enhancer regions
Lcy09g018640	CAAT-box	CAAT	1607	4	+
Lcy09g018640	CAAT-box	CAAAT	1698	5	+	common cis-acting element in promoter and enhancer regions
Lcy09g018640	CAAT-box	CAAT	1727	4	+
Lcy09g018640	CAAT-box	CCAAT	1745	5	-	common cis-acting element in promoter and enhancer regions
Lcy09g018640	CAAT-box	CCAAT	1754	5	+	common cis-acting element in promoter and enhancer regions
Lcy09g018640	CAAT-box	CAAT	1755	4	+
Lcy09g018640	CAAT-box	CAAT	1789	4	+
Lcy09g018640	CAAT-box	CAAAT	1887	5	-	common cis-acting element in promoter and enhancer regions
Lcy09g018640	CAAT-box	CAAAT	1940	5	-	common cis-acting element in promoter and enhancer regions
Lcy09g018640	CAAT-box	CCAAT	1957	5	-	common cis-acting element in promoter and enhancer regions
Lcy09g018640	CAAT-box	CAAT	2008	4	-
Lcy09g018640	circadian	CAAAGATATC	1415	9	+	cis-acting regulatory element involved in circadian control
Lcy09g018640	Box 4	ATTAAT	47	6	+	part of a conserved DNA module involved in light responsiveness
Lcy09g018640	Box 4	ATTAAT	671	6	+	part of a conserved DNA module involved in light responsiveness
Lcy09g018640	Box 4	ATTAAT	678	6	+	part of a conserved DNA module involved in light responsiveness
Lcy09g018640	Box 4	ATTAAT	1051	6	-	part of a conserved DNA module involved in light responsiveness
Lcy09g018640	Box 4	ATTAAT	1339	6	-	part of a conserved DNA module involved in light responsiveness
Lcy09g018640	MBS	CAACTG	1985	6	+	MYB binding site involved in drought-inducibility
Lcy09g018640	TCT-motif	TCTTAC	1181	6	+	part of a light responsive element
Lcy09g018640	ABRE4	CACGTA	993	6	+
Lcy09g018640	ABRE	ACGTG	435	5	-	cis-acting element involved in the abscisic acid responsiveness
Lcy09g018640	ABRE	CACGTG	982	6	+	cis-acting element involved in the abscisic acid responsiveness
Lcy09g018640	ABRE	ACGTG	983	5	+	cis-acting element involved in the abscisic acid responsiveness
Lcy09g018640	ABRE	ACGTG	993	5	-	cis-acting element involved in the abscisic acid responsiveness
Lcy09g018640	ABRE3a	TACGTG	993	6	-
Lcy09g018640	CAT-box	GCCACT	1019	6	-	cis-acting regulatory element related to meristem expression
Lcy09g018640	DRE1	ACCGAGA	1852	7	+
Lcy09g018640	STRE	AGGGG	373	5	-
Lcy09g018640	AE-box	AGAAACTT	1331	8	+	part of a module for light response
Lcy09g018640	AE-box	AGAAACAA	1677	8	+	part of a module for light response
Lcy09g018640	AT~TATA-box	TATATA	270	6	+
Lcy09g018640	AT~TATA-box	TATATA	272	6	+
Lcy09g018640	AT~TATA-box	TATATA	1511	6	-
Lcy09g018640	AT~TATA-box	TATATA	1513	6	-
Lcy09g018640	AT~TATA-box	TATATA	1515	6	-
Lcy09g018640	AT-rich element	ATAGAAATCAA	792	10	-	binding site of AT-rich DNA binding protein (ATBP-1)
Lcy09g018640	ERE	ATTTTAAA	514	8	-
Lcy09g018640	AAGAA-motif	GAAAGAA	483	7	+
Lcy09g018640	TGACG-motif	TGACG	368	5	-	cis-acting regulatory element involved in the MeJA-responsiveness
Lcy09g018640	TGACG-motif	TGACG	1024	5	-	cis-acting regulatory element involved in the MeJA-responsiveness
Lcy09g018640	as-1	TGACG	368	5	-
Lcy09g018640	as-1	TGACG	1024	5	-
Lcy09g018640	GATA-motif	GATAGGA	596	7	+	part of a light responsive element
Lcy09g018640	TATA-box	TATAAAT	70	7	-	core promoter element around -30 of transcription start
Lcy09g018640	TATA-box	TATAAA	71	6	-	core promoter element around -30 of transcription start
Lcy09g018640	TATA-box	TATAA	72	5	-	core promoter element around -30 of transcription start
Lcy09g018640	TATA-box	TATA	73	4	+	core promoter element around -30 of transcription start
Lcy09g018640	TATA-box	ccTATAAAaa	117	9	+	core promoter element around -30 of transcription start
Lcy09g018640	TATA-box	TATA	119	4	+	core promoter element around -30 of transcription start
Lcy09g018640	TATA-box	TATA	246	4	+	core promoter element around -30 of transcription start
Lcy09g018640	TATA-box	ATATAT	269	6	+	core promoter element around -30 of transcription start
Lcy09g018640	TATA-box	TATATA	270	6	+	core promoter element around -30 of transcription start
Lcy09g018640	TATA-box	ATATAT	271	6	+	core promoter element around -30 of transcription start
Lcy09g018640	TATA-box	TATATA	272	6	+	core promoter element around -30 of transcription start
Lcy09g018640	TATA-box	ATATAA	273	6	+	core promoter element around -30 of transcription start
Lcy09g018640	TATA-box	TATA	274	4	+	core promoter element around -30 of transcription start
Lcy09g018640	TATA-box	TATAAA	353	6	-	core promoter element around -30 of transcription start
Lcy09g018640	TATA-box	TATAA	354	5	-	core promoter element around -30 of transcription start
Lcy09g018640	TATA-box	TATA	355	4	+	core promoter element around -30 of transcription start
Lcy09g018640	TATA-box	ATTATA	358	6	+	core promoter element around -30 of transcription start
Lcy09g018640	TATA-box	TATAA	359	5	-	core promoter element around -30 of transcription start
Lcy09g018640	TATA-box	TATA	360	4	+	core promoter element around -30 of transcription start
Lcy09g018640	TATA-box	ATATAT	566	6	+	core promoter element around -30 of transcription start
Lcy09g018640	TATA-box	TATA	567	4	+	core promoter element around -30 of transcription start
Lcy09g018640	TATA-box	ATATAA	652	6	+	core promoter element around -30 of transcription start
Lcy09g018640	TATA-box	TATA	653	4	+	core promoter element around -30 of transcription start
Lcy09g018640	TATA-box	TACAAAA	688	7	+	core promoter element around -30 of transcription start
Lcy09g018640	TATA-box	ATATAA	710	6	+	core promoter element around -30 of transcription start
Lcy09g018640	TATA-box	TATA	711	4	+	core promoter element around -30 of transcription start
Lcy09g018640	TATA-box	TATAAAA	784	7	-	core promoter element around -30 of transcription start
Lcy09g018640	TATA-box	TATAAA	785	6	-	core promoter element around -30 of transcription start
Lcy09g018640	TATA-box	TATAA	786	5	-	core promoter element around -30 of transcription start
Lcy09g018640	TATA-box	TATA	787	4	+	core promoter element around -30 of transcription start
Lcy09g018640	TATA-box	taTATAAAtc	794	9	-	core promoter element around -30 of transcription start
Lcy09g018640	TATA-box	TATAAAT	795	7	-	core promoter element around -30 of transcription start
Lcy09g018640	TATA-box	TATAAA	796	6	-	core promoter element around -30 of transcription start
Lcy09g018640	TATA-box	TATAA	797	5	-	core promoter element around -30 of transcription start
Lcy09g018640	TATA-box	TATA	798	4	+	core promoter element around -30 of transcription start
Lcy09g018640	TATA-box	TATAA	815	5	-	core promoter element around -30 of transcription start
Lcy09g018640	TATA-box	TATA	816	4	+	core promoter element around -30 of transcription start
Lcy09g018640	TATA-box	ATTATA	876	6	+	core promoter element around -30 of transcription start
Lcy09g018640	TATA-box	TATAA	877	5	-	core promoter element around -30 of transcription start
Lcy09g018640	TATA-box	TATA	878	4	+	core promoter element around -30 of transcription start
Lcy09g018640	TATA-box	TATAAAA	903	7	-	core promoter element around -30 of transcription start
Lcy09g018640	TATA-box	TATAAA	904	6	-	core promoter element around -30 of transcription start
Lcy09g018640	TATA-box	TATAA	905	5	-	core promoter element around -30 of transcription start
Lcy09g018640	TATA-box	TATA	906	4	+	core promoter element around -30 of transcription start
Lcy09g018640	TATA-box	TATAA	961	5	-	core promoter element around -30 of transcription start
Lcy09g018640	TATA-box	TATA	962	4	+	core promoter element around -30 of transcription start
Lcy09g018640	TATA-box	ATTATA	975	6	+	core promoter element around -30 of transcription start
Lcy09g018640	TATA-box	TATAA	976	5	-	core promoter element around -30 of transcription start
Lcy09g018640	TATA-box	TATA	977	4	+	core promoter element around -30 of transcription start
Lcy09g018640	TATA-box	TATA	1103	4	-	core promoter element around -30 of transcription start
Lcy09g018640	TATA-box	ccTATAAAaa	1353	9	-	core promoter element around -30 of transcription start
Lcy09g018640	TATA-box	TATAAA	1355	6	-	core promoter element around -30 of transcription start
Lcy09g018640	TATA-box	TATAA	1356	5	-	core promoter element around -30 of transcription start
Lcy09g018640	TATA-box	TATA	1357	4	-	core promoter element around -30 of transcription start
Lcy09g018640	TATA-box	TATTTAAA	1505	8	-	core promoter element around -30 of transcription start
Lcy09g018640	TATA-box	TATATTTATATTT	1508	12	-	core promoter element around -30 of transcription start
Lcy09g018640	TATA-box	ATATAT	1510	6	-	core promoter element around -30 of transcription start
Lcy09g018640	TATA-box	TATATA	1511	6	-	core promoter element around -30 of transcription start
Lcy09g018640	TATA-box	ATATAT	1512	6	-	core promoter element around -30 of transcription start
Lcy09g018640	TATA-box	TATATA	1513	6	-	core promoter element around -30 of transcription start
Lcy09g018640	TATA-box	ATATAT	1514	6	-	core promoter element around -30 of transcription start
Lcy09g018640	TATA-box	TATATA	1515	6	-	core promoter element around -30 of transcription start
Lcy09g018640	TATA-box	ATATAT	1516	6	-	core promoter element around -30 of transcription start
Lcy09g018640	TATA-box	TATA	1517	4	-	core promoter element around -30 of transcription start
Lcy09g018640	TATA-box	TATA	1717	4	-	core promoter element around -30 of transcription start
Lcy09g018640	MYB	TAACCA	95	6	+
Lcy09g018640	MYB	CAACCA	197	6	+
Lcy09g018640	MYB	TAACCA	812	6	-
Lcy09g018640	MYB	TAACCA	1123	6	+
Lcy09g018640	MYB	TAACCA	1397	6	-
Lcy09g018640	CGTCA-motif	CGTCA	368	5	+	cis-acting regulatory element involved in the MeJA-responsiveness
Lcy09g018640	CGTCA-motif	CGTCA	1024	5	+	cis-acting regulatory element involved in the MeJA-responsiveness
Lcy09g018640	WUN-motif	CCATTTCAA	474	9	-
Lcy09g018640	WUN-motif	AAATTTCTT	1176	9	+
Lcy09g018640	WUN-motif	CCATTTCAA	1812	9	+
Lcy09g018640	MYB-like sequence	TAACCA	95	6	+
Lcy09g018640	MYB-like sequence	TAACCA	812	6	-
Lcy09g018640	MYB-like sequence	TAACCA	1123	6	+
Lcy09g018640	MYB-like sequence	TAACCA	1397	6	-
Lcy09g018640	G-Box	CACGTT	435	6	+	cis-acting regulatory element involved in light responsiveness
Lcy09g018640	G-Box	CACGTG	982	6	+	cis-acting regulatory element involved in light responsiveness
Lcy09g019220	TATA	TATAAAAT	100	8	-
Lcy09g019220	TATA-box	TATA	34	4	+	core promoter element around -30 of transcription start
Lcy09g019220	TATA-box	TATAAAA	101	7	-	core promoter element around -30 of transcription start
Lcy09g019220	TATA-box	TATAAA	102	6	-	core promoter element around -30 of transcription start
Lcy09g019220	TATA-box	TATAA	103	5	-	core promoter element around -30 of transcription start
Lcy09g019220	TATA-box	TATA	104	4	+	core promoter element around -30 of transcription start
Lcy09g019220	TATA-box	ATTATA	170	6	+	core promoter element around -30 of transcription start
Lcy09g019220	TATA-box	TATAA	171	5	-	core promoter element around -30 of transcription start
Lcy09g019220	TATA-box	TATA	172	4	+	core promoter element around -30 of transcription start
Lcy09g019220	TATA-box	ATTATA	199	6	+	core promoter element around -30 of transcription start
Lcy09g019220	TATA-box	TATAA	200	5	-	core promoter element around -30 of transcription start
Lcy09g019220	TATA-box	TATA	201	4	+	core promoter element around -30 of transcription start
Lcy09g019220	TATA-box	TAAAGATT	237	8	-	core promoter element around -30 of transcription start
Lcy09g019220	TATA-box	ATATAA	292	6	+	core promoter element around -30 of transcription start
Lcy09g019220	TATA-box	TATA	293	4	+	core promoter element around -30 of transcription start
Lcy09g019220	TATA-box	ATATAA	326	6	+	core promoter element around -30 of transcription start
Lcy09g019220	TATA-box	TATA	327	4	+	core promoter element around -30 of transcription start
Lcy09g019220	TATA-box	ATTATA	868	6	+	core promoter element around -30 of transcription start
Lcy09g019220	TATA-box	TATAA	869	5	-	core promoter element around -30 of transcription start
Lcy09g019220	TATA-box	TATA	870	4	+	core promoter element around -30 of transcription start
Lcy09g019220	TATA-box	TATA	966	4	+	core promoter element around -30 of transcription start
Lcy09g019220	TATA-box	ATTATA	1682	6	+	core promoter element around -30 of transcription start
Lcy09g019220	TATA-box	TATAA	1683	5	-	core promoter element around -30 of transcription start
Lcy09g019220	TATA-box	TATA	1684	4	-	core promoter element around -30 of transcription start
Lcy09g019220	TATA-box	TATA	1700	4	-	core promoter element around -30 of transcription start
Lcy09g019220	TATA-box	TATATA	1709	6	-	core promoter element around -30 of transcription start
Lcy09g019220	TATA-box	ATATAA	1710	6	+	core promoter element around -30 of transcription start
Lcy09g019220	TATA-box	TATA	1711	4	-	core promoter element around -30 of transcription start
Lcy09g019220	TATA-box	ATTATA	1893	6	+	core promoter element around -30 of transcription start
Lcy09g019220	TATA-box	TATAA	1894	5	-	core promoter element around -30 of transcription start
Lcy09g019220	TATA-box	TATA	1895	4	-	core promoter element around -30 of transcription start
Lcy09g019220	W box	TTGACC	825	6	+
Lcy09g019220	MYB	CAACCA	1005	6	-
Lcy09g019220	MYB	CAACCA	1445	6	+
Lcy09g019220	CGTCA-motif	CGTCA	691	5	+	cis-acting regulatory element involved in the MeJA-responsiveness
Lcy09g019220	CGTCA-motif	CGTCA	1773	5	+	cis-acting regulatory element involved in the MeJA-responsiveness
Lcy09g019220	AE-box	AGAAACTT	151	8	-	part of a module for light response
Lcy09g019220	STRE	AGGGG	1281	5	+
Lcy09g019220	STRE	AGGGG	1863	5	-
Lcy09g019220	AT~TATA-box	TATATA	1709	6	-
Lcy09g019220	P-box	CCTTTTG	668	7	+	gibberellin-responsive element
Lcy09g019220	P-box	CCTTTTG	973	7	+	gibberellin-responsive element
Lcy09g019220	P-box	CCTTTTG	1381	7	-	gibberellin-responsive element
Lcy09g019220	CAT-box	GCCACT	1168	6	-	cis-acting regulatory element related to meristem expression
Lcy09g019220	AAGAA-motif	GAAAGAA	1926	7	-
Lcy09g019220	O2-site	GATGATGTGG	855	9	-	cis-acting regulatory element involved in zein metabolism regulation
Lcy09g019220	TGACG-motif	TGACG	691	5	-	cis-acting regulatory element involved in the MeJA-responsiveness
Lcy09g019220	TGACG-motif	TGACG	1773	5	-	cis-acting regulatory element involved in the MeJA-responsiveness
Lcy09g019220	as-1	TGACG	691	5	-
Lcy09g019220	as-1	TGACG	1773	5	-
Lcy09g019220	TCA	TCATCTTCAT	564	9	+
Lcy09g019220	TCA	TCATCTTCAT	567	9	+
Lcy09g019220	TCA	TCATCTTCAT	573	9	+
Lcy09g019220	TCA	TCATCTTCAT	813	10	+
Lcy09g019220	TCA	TCATCTTCAT	1921	9	+
Lcy09g019220	MBS	CAACTG	995	6	-	MYB binding site involved in drought-inducibility
Lcy09g019220	Unnamed__2	CCCCGG	1980	6	-
Lcy09g019220	Unnamed__2	CCCCGG	1998	6	+
Lcy09g019220	ABRE	ACGTG	1484	5	-	cis-acting element involved in the abscisic acid responsiveness
Lcy09g019220	ABRE3a	TACGTG	1484	6	-
Lcy09g019220	TCA-element	TCAGAAGAGG	738	9	-	cis-acting element involved in salicylic acid responsiveness
Lcy09g019220	ABRE4	CACGTA	1484	6	+
Lcy09g019220	Myb	CAACTG	995	6	-
Lcy09g019220	MYB recognition site	CCGTTG	846	6	-
Lcy09g019220	WRE3	CCACCT	1239	6	-
Lcy09g019220	WRE3	CCACCT	1673	6	+
Lcy09g019220		motif_sequence	51	4	+	short_function
Lcy09g019220		motif_sequence	360	4	-	short_function
Lcy09g019220		motif_sequence	420	4	+	short_function
Lcy09g019220		motif_sequence	436	4	-	short_function
Lcy09g019220		motif_sequence	505	4	+	short_function
Lcy09g019220		motif_sequence	575	4	+	short_function
Lcy09g019220		motif_sequence	587	4	+	short_function
Lcy09g019220		motif_sequence	597	4	+	short_function
Lcy09g019220		motif_sequence	717	4	-	short_function
Lcy09g019220		motif_sequence	739	4	+	short_function
Lcy09g019220		motif_sequence	770	4	+	short_function
Lcy09g019220		motif_sequence	815	4	+	short_function
Lcy09g019220		motif_sequence	833	4	+	short_function
Lcy09g019220		motif_sequence	1111	4	-	short_function
Lcy09g019220		motif_sequence	1185	4	-	short_function
Lcy09g019220		motif_sequence	1402	4	-	short_function
Lcy09g019220		motif_sequence	1637	4	+	short_function
Lcy09g019220		motif_sequence	1801	4	+	short_function
Lcy09g019220		motif_sequence	1923	4	+	short_function
Lcy09g019220		motif_sequence	1944	4	+	short_function
Lcy09g019220	Unnamed__4	CTCC	53	4	+
Lcy09g019220	Unnamed__4	CTCC	599	4	+
Lcy09g019220	Unnamed__4	CTCC	617	4	+
Lcy09g019220	Unnamed__4	CTCC	641	4	+
Lcy09g019220	Unnamed__4	CTCC	772	4	+
Lcy09g019220	Unnamed__4	CTCC	835	4	+
Lcy09g019220	Unnamed__4	CTCC	853	4	+
Lcy09g019220	Unnamed__4	CTCC	875	4	-
Lcy09g019220	Unnamed__4	CTCC	883	4	+
Lcy09g019220	Unnamed__4	CTCC	1098	4	-
Lcy09g019220	Unnamed__4	CTCC	1166	4	-
Lcy09g019220	Unnamed__4	CTCC	1284	4	-
Lcy09g019220	Unnamed__4	CTCC	1414	4	-
Lcy09g019220	Unnamed__4	CTCC	1583	4	+
Lcy09g019220	Unnamed__4	CTCC	1602	4	+
Lcy09g019220	Unnamed__4	CTCC	1670	4	+
Lcy09g019220	Unnamed__4	CTCC	1696	4	-
Lcy09g019220	Unnamed__4	CTCC	1866	4	+
Lcy09g019220	Unnamed__4	CTCC	1909	4	+
Lcy09g019220	Unnamed__4	CTCC	1936	4	+
Lcy09g019220	Unnamed__4	CTCC	1939	4	+
Lcy09g019220	Unnamed__4	CTCC	1946	4	+
Lcy09g019220	G-box	TACGTG	1484	6	-	cis-acting regulatory element involved in light responsiveness
Lcy09g019220	G-box	GCCACGTGGA	1854	9	-	cis-acting regulatory element involved in light responsiveness
Lcy09g019220	box S	AGCCACC	470	7	+
Lcy09g019220	box S	AGCCACC	928	7	-
Lcy09g019220	box S	AGCCACC	1240	7	-
Lcy09g019220	CCAAT-box	CAACGG	846	6	+	MYBHv1 binding site
Lcy09g019220	MYC	CATGTG	349	6	+
Lcy09g019220	MYC	CATGTG	361	6	-
Lcy09g019220	MYC	CATGTG	683	6	+
Lcy09g019220	MYC	CATTTG	887	6	-
Lcy09g019220	MYC	CAATTG	1161	6	-
Lcy09g019220	MYC	CATTTG	1540	6	+
Lcy09g019220	MYC	CATTTG	1648	6	+
Lcy09g019220	MYC	CATTTG	1798	6	-
Lcy09g019220	ARE	AAACCA	1221	6	-	cis-acting regulatory element essential for the anaerobic induction
Lcy09g019220	ARE	AAACCA	1362	6	-	cis-acting regulatory element essential for the anaerobic induction
Lcy09g019220	ARE	AAACCA	1577	6	-	cis-acting regulatory element essential for the anaerobic induction
Lcy09g019220	CARE	CAACTCCC	1283	8	-
Lcy09g019220	CAAT-box	CAAT	81	4	+
Lcy09g019220	CAAT-box	CAAT	115	4	-
Lcy09g019220	CAAT-box	CAAAT	298	5	+	common cis-acting element in promoter and enhancer regions
Lcy09g019220	CAAT-box	CAAT	319	4	-
Lcy09g019220	CAAT-box	CAAT	332	4	+
Lcy09g019220	CAAT-box	CCAAT	375	5	+	common cis-acting element in promoter and enhancer regions
Lcy09g019220	CAAT-box	CAAT	376	4	+
Lcy09g019220	CAAT-box	CAAAT	611	5	+	common cis-acting element in promoter and enhancer regions
Lcy09g019220	CAAT-box	CAAT	704	4	+
Lcy09g019220	CAAT-box	CAAT	751	4	+
Lcy09g019220	CAAT-box	CAAT	840	4	+
Lcy09g019220	CAAT-box	CAAAT	887	5	+	common cis-acting element in promoter and enhancer regions
Lcy09g019220	CAAT-box	CCAAT	952	5	-	common cis-acting element in promoter and enhancer regions
Lcy09g019220	CAAT-box	CAAT	1048	4	-
Lcy09g019220	CAAT-box	CCAAT	1061	5	+	common cis-acting element in promoter and enhancer regions
Lcy09g019220	CAAT-box	CAAT	1062	4	+
Lcy09g019220	CAAT-box	CAAAT	1066	5	-	common cis-acting element in promoter and enhancer regions
Lcy09g019220	CAAT-box	CAAT	1121	4	-
Lcy09g019220	CAAT-box	CAAT	1131	4	+
Lcy09g019220	CAAT-box	CAAT	1161	4	+
Lcy09g019220	CAAT-box	CCAAT	1163	5	-	common cis-acting element in promoter and enhancer regions
Lcy09g019220	CAAT-box	CAAT	1352	4	-
Lcy09g019220	CAAT-box	CAAAT	1410	5	-	common cis-acting element in promoter and enhancer regions
Lcy09g019220	CAAT-box	CAAT	1454	4	-
Lcy09g019220	CAAT-box	CAAAT	1461	5	+	common cis-acting element in promoter and enhancer regions
Lcy09g019220	CAAT-box	CAAT	1469	4	-
Lcy09g019220	CAAT-box	CAAAT	1476	5	-	common cis-acting element in promoter and enhancer regions
Lcy09g019220	CAAT-box	CAAAT	1494	5	+	common cis-acting element in promoter and enhancer regions
Lcy09g019220	CAAT-box	CAAAT	1541	5	-	common cis-acting element in promoter and enhancer regions
Lcy09g019220	CAAT-box	CCAAT	1575	5	-	common cis-acting element in promoter and enhancer regions
Lcy09g019220	CAAT-box	CAAT	1597	4	+
Lcy09g019220	CAAT-box	CAAAT	1617	5	+	common cis-acting element in promoter and enhancer regions
Lcy09g019220	CAAT-box	CCAAT	1620	5	-	common cis-acting element in promoter and enhancer regions
Lcy09g019220	CAAT-box	CCAAT	1642	5	+	common cis-acting element in promoter and enhancer regions
Lcy09g019220	CAAT-box	CAAT	1643	4	+
Lcy09g019220	CAAT-box	CAAAT	1649	5	-	common cis-acting element in promoter and enhancer regions
Lcy09g019220	CAAT-box	CCAAT	1693	5	-	common cis-acting element in promoter and enhancer regions
Lcy09g019220	CAAT-box	CAAT	1721	4	-
Lcy09g019220	CAAT-box	CAAT	1730	4	-
Lcy09g019220	CAAT-box	CAAAT	1734	5	+	common cis-acting element in promoter and enhancer regions
Lcy09g019220	CAAT-box	CAAT	1763	4	+
Lcy09g019220	CAAT-box	CAAAT	1798	5	+	common cis-acting element in promoter and enhancer regions
Lcy09g019220	CAAT-box	CCAAT	1890	5	+	common cis-acting element in promoter and enhancer regions
Lcy09g019220	CAAT-box	CAAT	1891	4	+
Lcy09g019220	Box 4	ATTAAT	1726	6	-	part of a conserved DNA module involved in light responsiveness
Lcy10g017690	Unnamed__4	CTCC	57	4	-
Lcy10g017690	Unnamed__4	CTCC	182	4	-
Lcy10g017690	Unnamed__4	CTCC	285	4	+
Lcy10g017690	Unnamed__4	CTCC	905	4	-
Lcy10g017690	Unnamed__4	CTCC	966	4	+
Lcy10g017690	Unnamed__4	CTCC	1017	4	+
Lcy10g017690	Unnamed__4	CTCC	1053	4	-
Lcy10g017690	Unnamed__4	CTCC	1167	4	-
Lcy10g017690	Unnamed__4	CTCC	1310	4	-
Lcy10g017690	Unnamed__4	CTCC	1588	4	+
Lcy10g017690	Unnamed__4	CTCC	1696	4	-
Lcy10g017690	Unnamed__4	CTCC	1749	4	-
Lcy10g017690	Unnamed__4	CTCC	1850	4	+
Lcy10g017690		motif_sequence	71	4	-	short_function
Lcy10g017690		motif_sequence	80	4	-	short_function
Lcy10g017690		motif_sequence	385	4	+	short_function
Lcy10g017690		motif_sequence	406	4	-	short_function
Lcy10g017690		motif_sequence	461	4	+	short_function
Lcy10g017690		motif_sequence	480	4	+	short_function
Lcy10g017690		motif_sequence	905	4	-	short_function
Lcy10g017690		motif_sequence	964	4	+	short_function
Lcy10g017690		motif_sequence	1175	4	-	short_function
Lcy10g017690		motif_sequence	1198	4	+	short_function
Lcy10g017690		motif_sequence	1237	4	-	short_function
Lcy10g017690		motif_sequence	1637	4	-	short_function
Lcy10g017690		motif_sequence	1696	4	-	short_function
Lcy10g017690	Myb	CAACTG	923	6	+
Lcy10g017690	Myb	TAACTG	1909	6	+
Lcy10g017690	TGA-element	AACGAC	1807	6	+	auxin-responsive element
Lcy10g017690	WRE3	CCACCT	1306	6	-
Lcy10g017690	ARE	AAACCA	125	6	+	cis-acting regulatory element essential for the anaerobic induction
Lcy10g017690	ARE	AAACCA	339	6	+	cis-acting regulatory element essential for the anaerobic induction
Lcy10g017690	ARE	AAACCA	572	6	+	cis-acting regulatory element essential for the anaerobic induction
Lcy10g017690	ARE	AAACCA	650	6	-	cis-acting regulatory element essential for the anaerobic induction
Lcy10g017690	ARE	AAACCA	1214	6	-	cis-acting regulatory element essential for the anaerobic induction
Lcy10g017690	ARE	AAACCA	1564	6	-	cis-acting regulatory element essential for the anaerobic induction
Lcy10g017690	ARE	AAACCA	1795	6	-	cis-acting regulatory element essential for the anaerobic induction
Lcy10g017690	GCN4_motif	TGAGTCA	522	7	+	cis-regulatory element involved in endosperm expression
Lcy10g017690	GCN4_motif	TGAGTCA	1230	7	+	cis-regulatory element involved in endosperm expression
Lcy10g017690	MYC	CATGTG	527	6	+
Lcy10g017690	MYC	CATTTG	646	6	-
Lcy10g017690	MYC	CATTTG	1130	6	-
Lcy10g017690	MYC	CATTTG	1151	6	-
Lcy10g017690	MYC	CATTTG	1205	6	-
Lcy10g017690	MYC	CATTTG	1362	6	-
Lcy10g017690	CAAT-box	CAAT	92	4	-
Lcy10g017690	CAAT-box	CCAAT	169	5	-	common cis-acting element in promoter and enhancer regions
Lcy10g017690	CAAT-box	CAAT	190	4	-
Lcy10g017690	CAAT-box	CAAT	235	4	-
Lcy10g017690	CAAT-box	CAAT	259	4	+
Lcy10g017690	CAAT-box	CAAAT	304	5	-	common cis-acting element in promoter and enhancer regions
Lcy10g017690	CAAT-box	CAAAT	349	5	+	common cis-acting element in promoter and enhancer regions
Lcy10g017690	CAAT-box	CAAAT	354	5	+	common cis-acting element in promoter and enhancer regions
Lcy10g017690	CAAT-box	CAAT	410	4	-
Lcy10g017690	CAAT-box	CAAT	500	4	+
Lcy10g017690	CAAT-box	CAAAT	576	5	+	common cis-acting element in promoter and enhancer regions
Lcy10g017690	CAAT-box	CAAT	589	4	+
Lcy10g017690	CAAT-box	CAAT	594	4	+
Lcy10g017690	CAAT-box	CAAT	612	4	+
Lcy10g017690	CAAT-box	CAAT	634	4	+
Lcy10g017690	CAAT-box	CAAAT	646	5	+	common cis-acting element in promoter and enhancer regions
Lcy10g017690	CAAT-box	CAAAT	730	5	-	common cis-acting element in promoter and enhancer regions
Lcy10g017690	CAAT-box	CAAT	735	4	+
Lcy10g017690	CAAT-box	CAAT	834	4	-
Lcy10g017690	CAAT-box	CAAAT	842	5	-	common cis-acting element in promoter and enhancer regions
Lcy10g017690	CAAT-box	CCAAT	862	5	+	common cis-acting element in promoter and enhancer regions
Lcy10g017690	CAAT-box	CAAT	863	4	+
Lcy10g017690	CAAT-box	CCAAT	954	5	-	common cis-acting element in promoter and enhancer regions
Lcy10g017690	CAAT-box	CAAT	1109	4	-
Lcy10g017690	CAAT-box	CAAAT	1130	5	+	common cis-acting element in promoter and enhancer regions
Lcy10g017690	CAAT-box	CAAAT	1151	5	+	common cis-acting element in promoter and enhancer regions
Lcy10g017690	CAAT-box	CAAAT	1205	5	+	common cis-acting element in promoter and enhancer regions
Lcy10g017690	CAAT-box	CAAAT	1246	5	+	common cis-acting element in promoter and enhancer regions
Lcy10g017690	CAAT-box	CAAT	1252	4	-
Lcy10g017690	CAAT-box	CAAAT	1362	5	+	common cis-acting element in promoter and enhancer regions
Lcy10g017690	CAAT-box	CAAT	1442	4	-
Lcy10g017690	CAAT-box	CCAAT	1485	5	+	common cis-acting element in promoter and enhancer regions
Lcy10g017690	CAAT-box	CAAT	1486	4	+
Lcy10g017690	CAAT-box	CAAAT	1553	5	+	common cis-acting element in promoter and enhancer regions
Lcy10g017690	CAAT-box	CCAAT	1562	5	-	common cis-acting element in promoter and enhancer regions
Lcy10g017690	CAAT-box	CAAT	1577	4	+
Lcy10g017690	CAAT-box	CAAAT	1659	5	+	common cis-acting element in promoter and enhancer regions
Lcy10g017690	CAAT-box	CCAAT	1758	5	-	common cis-acting element in promoter and enhancer regions
Lcy10g017690	CAAT-box	CAAT	1801	4	+
Lcy10g017690	MBS	CAACTG	923	6	+	MYB binding site involved in drought-inducibility
Lcy10g017690	Unnamed__2	AACCTAACCT	1893	9	-
Lcy10g017690	GT1-motif	GGTTAAT	357	7	-	light responsive element
Lcy10g017690	GT1-motif	GGTTAA	358	6	-	light responsive element
Lcy10g017690	GT1-motif	GGTTAA	1894	6	+	light responsive element
Lcy10g017690	AT~TATA-box	TATATA	19	6	+
Lcy10g017690	CAT-box	GCCACT	1194	6	+	cis-acting regulatory element related to meristem expression
Lcy10g017690	LTR	CCGAAA	287	6	+	cis-acting element involved in low-temperature responsiveness
Lcy10g017690	LTR	CCGAAA	714	6	+	cis-acting element involved in low-temperature responsiveness
Lcy10g017690	3-AF3 binding site	CACTATCTAAC	373	10	+	part of a conserved DNA module array (CMA3)
Lcy10g017690	O2-site	GATGA(C/T)(A/G)TG(A/G)	1223	8	+	cis-acting regulatory element involved in zein metabolism regulation
Lcy10g017690	Myb-binding site	CAACAG	1912	6	-
Lcy10g017690	Myb-binding site	CAACAG	1989	6	+
Lcy10g017690	TATA	TATAAAAT	1510	8	+
Lcy10g017690	TATA	TATAAAAT	1877	8	-
Lcy10g017690	MYB	TAACCA	62	6	+
Lcy10g017690	MYB	TAACCA	886	6	-
Lcy10g017690	MYB	CAACAG	1912	6	-
Lcy10g017690	MYB	CAACCA	1916	6	-
Lcy10g017690	MYB	CAACAG	1989	6	+
Lcy10g017690	GATA-motif	AAGATAAGATT	260	10	-	part of a light responsive element
Lcy10g017690	TATA-box	TATATA	19	6	+	core promoter element around -30 of transcription start
Lcy10g017690	TATA-box	TATA	21	4	+	core promoter element around -30 of transcription start
Lcy10g017690	TATA-box	ATATAT	561	6	+	core promoter element around -30 of transcription start
Lcy10g017690	TATA-box	TATA	562	4	+	core promoter element around -30 of transcription start
Lcy10g017690	TATA-box	ATATAA	596	6	+	core promoter element around -30 of transcription start
Lcy10g017690	TATA-box	TATA	597	4	+	core promoter element around -30 of transcription start
Lcy10g017690	TATA-box	ATATAT	688	6	+	core promoter element around -30 of transcription start
Lcy10g017690	TATA-box	TATA	689	4	+	core promoter element around -30 of transcription start
Lcy10g017690	TATA-box	TATAAAA	1078	7	-	core promoter element around -30 of transcription start
Lcy10g017690	TATA-box	TATAAA	1079	6	-	core promoter element around -30 of transcription start
Lcy10g017690	TATA-box	TATAA	1080	5	-	core promoter element around -30 of transcription start
Lcy10g017690	TATA-box	TATA	1081	4	-	core promoter element around -30 of transcription start
Lcy10g017690	TATA-box	ATATAA	1179	6	+	core promoter element around -30 of transcription start
Lcy10g017690	TATA-box	TATA	1180	4	-	core promoter element around -30 of transcription start
Lcy10g017690	TATA-box	TATTTAAA	1316	8	+	core promoter element around -30 of transcription start
Lcy10g017690	TATA-box	TATAAA	1508	6	-	core promoter element around -30 of transcription start
Lcy10g017690	TATA-box	TATAA	1509	5	-	core promoter element around -30 of transcription start
Lcy10g017690	TATA-box	TATA	1510	4	-	core promoter element around -30 of transcription start
Lcy10g017690	TATA-box	TATAA	1544	5	-	core promoter element around -30 of transcription start
Lcy10g017690	TATA-box	TATA	1545	4	-	core promoter element around -30 of transcription start
Lcy10g017690	TATA-box	TAAAGATT	1557	8	+	core promoter element around -30 of transcription start
Lcy10g017690	TATA-box	TATAA	1726	5	-	core promoter element around -30 of transcription start
Lcy10g017690	TATA-box	TATA	1727	4	-	core promoter element around -30 of transcription start
Lcy10g017690	TATA-box	TATAAAA	1878	7	-	core promoter element around -30 of transcription start
Lcy10g017690	TATA-box	TATAAA	1879	6	-	core promoter element around -30 of transcription start
Lcy10g017690	TATA-box	TATAA	1880	5	-	core promoter element around -30 of transcription start
Lcy10g017690	TATA-box	TATA	1881	4	-	core promoter element around -30 of transcription start
Lcy10g017690	WUN-motif	AAATTACT	838	8	-
Lcy10g017690	WUN-motif	CCATTTCAA	1336	9	+
Lcy10g017690	MYB-like sequence	TAACCA	62	6	+
Lcy10g017690	MYB-like sequence	TAACCA	886	6	-
Lcy11g000780	GATA-motif	AAGGATAAGG	1811	9	-	part of a light responsive element
Lcy11g000780	TATA-box	TATAAAA	123	7	-	core promoter element around -30 of transcription start
Lcy11g000780	TATA-box	TATAAA	124	6	-	core promoter element around -30 of transcription start
Lcy11g000780	TATA-box	TATAA	125	5	-	core promoter element around -30 of transcription start
Lcy11g000780	TATA-box	TATA	126	4	+	core promoter element around -30 of transcription start
Lcy11g000780	TATA-box	TATACA	156	6	-	core promoter element around -30 of transcription start
Lcy11g000780	TATA-box	TATA	158	4	+	core promoter element around -30 of transcription start
Lcy11g000780	TATA-box	TACATAAA	289	8	+	core promoter element around -30 of transcription start
Lcy11g000780	TATA-box	TACAAAA	349	7	-	core promoter element around -30 of transcription start
Lcy11g000780	TATA-box	TATACA	360	6	-	core promoter element around -30 of transcription start
Lcy11g000780	TATA-box	TATA	362	4	+	core promoter element around -30 of transcription start
Lcy11g000780	TATA-box	TACAAAA	406	7	-	core promoter element around -30 of transcription start
Lcy11g000780	TATA-box	ATATAT	534	6	+	core promoter element around -30 of transcription start
Lcy11g000780	TATA-box	TATA	535	4	+	core promoter element around -30 of transcription start
Lcy11g000780	TATA-box	TATAAA	1032	6	-	core promoter element around -30 of transcription start
Lcy11g000780	TATA-box	TATAA	1033	5	-	core promoter element around -30 of transcription start
Lcy11g000780	TATA-box	TATA	1034	4	-	core promoter element around -30 of transcription start
Lcy11g000780	TATA-box	TATATA	1055	6	-	core promoter element around -30 of transcription start
Lcy11g000780	TATA-box	ATATAT	1056	6	-	core promoter element around -30 of transcription start
Lcy11g000780	TATA-box	TATATA	1057	6	-	core promoter element around -30 of transcription start
Lcy11g000780	TATA-box	ATATAT	1058	6	-	core promoter element around -30 of transcription start
Lcy11g000780	TATA-box	TATATA	1059	6	-	core promoter element around -30 of transcription start
Lcy11g000780	TATA-box	ATATAT	1060	6	-	core promoter element around -30 of transcription start
Lcy11g000780	TATA-box	TATATA	1061	6	-	core promoter element around -30 of transcription start
Lcy11g000780	TATA-box	TATA	1063	4	-	core promoter element around -30 of transcription start
Lcy11g000780	TATA-box	TACATAAA	1110	8	-	core promoter element around -30 of transcription start
Lcy11g000780	TATA-box	ATATAT	1508	6	-	core promoter element around -30 of transcription start
Lcy11g000780	TATA-box	TATA	1509	4	-	core promoter element around -30 of transcription start
Lcy11g000780	TATA-box	TATAA	1994	5	-	core promoter element around -30 of transcription start
Lcy11g000780	TATA-box	TATA	1995	4	-	core promoter element around -30 of transcription start
Lcy11g000780	TATA-box	TATACA	2012	6	-	core promoter element around -30 of transcription start
Lcy11g000780	TATA-box	TATA	2014	4	-	core promoter element around -30 of transcription start
Lcy11g000780	W box	TTGACC	65	6	+
Lcy11g000780	dOCT	CACGGATC	1331	8	-
Lcy11g000780	MYB	CAACCA	624	6	-
Lcy11g000780	MYB	TAACCA	1146	6	+
Lcy11g000780	MYB	CAACCA	1282	6	+
Lcy11g000780	MYB	CAACAG	1445	6	-
Lcy11g000780	MYB	CAACAG	1686	6	+
Lcy11g000780	TATA	TATAAAAT	362	8	+
Lcy11g000780	CGTCA-motif	CGTCA	1908	5	-	cis-acting regulatory element involved in the MeJA-responsiveness
Lcy11g000780	WUN-motif	AAATTTCCT	249	9	-	wound-responsive element
Lcy11g000780	G-Box	TCCACATGGCA	1293	10	-	cis-acting regulatory element involved in light responsiveness
Lcy11g000780	MYB-like sequence	TAACCA	1146	6	+
Lcy11g000780	TATC-box	TATCCCA	1716	7	-	cis-acting element involved in gibberellin-responsiveness
Lcy11g000780	Unnamed__1	CGTGG	1335	5	+
Lcy11g000780	Unnamed__1	CGTGG	1769	5	+
Lcy11g000780	Unnamed__1	CGTGG	1947	5	+
Lcy11g000780	CAT-box	GCCACT	590	6	-	cis-acting regulatory element related to meristem expression
Lcy11g000780	STRE	AGGGG	472	5	+
Lcy11g000780	STRE	AGGGG	672	5	+
Lcy11g000780	STRE	AGGGG	1386	5	+
Lcy11g000780	STRE	AGGGG	1847	5	-
Lcy11g000780	AT~TATA-box	TATATA	1055	6	-
Lcy11g000780	AT~TATA-box	TATATA	1057	6	-
Lcy11g000780	AT~TATA-box	TATATA	1059	6	-
Lcy11g000780	AT~TATA-box	TATATA	1061	6	-
Lcy11g000780	AT-rich element	ATAGAAATCAA	182	10	-	binding site of AT-rich DNA binding protein (ATBP-1)
Lcy11g000780	ERE	ATTTTAAA	873	8	-
Lcy11g000780	TGACG-motif	TGACG	1908	5	+	cis-acting regulatory element involved in the MeJA-responsiveness
Lcy11g000780	Myb-binding site	CAACAG	1445	6	-
Lcy11g000780	Myb-binding site	CAACAG	1686	6	+
Lcy11g000780	as-1	TGACG	1908	5	+
Lcy11g000780	MRE	AACCTAA	496	7	-	MYB binding site involved in light responsiveness
Lcy11g000780	MRE	AACCTAA	1091	7	+	MYB binding site involved in light responsiveness
Lcy11g000780	MRE	AACCTAA	1371	7	+	MYB binding site involved in light responsiveness
Lcy11g000780	TCT-motif	TCTTAC	1828	6	-	part of a light responsive element
Lcy11g000780	Unnamed__2	CCCCGG	486	6	+
Lcy11g000780	ABRE	TACGGTC	1885	7	-	cis-acting element involved in the abscisic acid responsiveness
Lcy11g000780	MYC	CATGTG	218	6	-
Lcy11g000780	MYC	CAATTG	798	6	+
Lcy11g000780	MYC	CATTTG	1645	6	+
Lcy11g000780	GARE-motif	TCTGTTG	1686	7	-	gibberellin-responsive element
Lcy11g000780	Unnamed__4	CTCC	200	4	+
Lcy11g000780	Unnamed__4	CTCC	313	4	-
Lcy11g000780	Unnamed__4	CTCC	470	4	-
Lcy11g000780	Unnamed__4	CTCC	475	4	-
Lcy11g000780	Unnamed__4	CTCC	481	4	+
Lcy11g000780	Unnamed__4	CTCC	676	4	-
Lcy11g000780	Unnamed__4	CTCC	975	4	-
Lcy11g000780	Unnamed__4	CTCC	1081	4	-
Lcy11g000780	Unnamed__4	CTCC	1157	4	-
Lcy11g000780	Unnamed__4	CTCC	1265	4	+
Lcy11g000780	Unnamed__4	CTCC	1389	4	-
Lcy11g000780	Unnamed__4	CTCC	1660	4	-
Lcy11g000780	Unnamed__4	CTCC	1850	4	+
Lcy11g000780	Unnamed__4	CTCC	1860	4	-
Lcy11g000780	Unnamed__4	CTCC	1983	4	-
Lcy11g000780		motif_sequence	240	4	-	short_function
Lcy11g000780		motif_sequence	288	4	-	short_function
Lcy11g000780		motif_sequence	321	4	-	short_function
Lcy11g000780		motif_sequence	1076	4	-	short_function
Lcy11g000780		motif_sequence	1214	4	-	short_function
Lcy11g000780		motif_sequence	1437	4	+	short_function
Lcy11g000780		motif_sequence	1596	4	+	short_function
Lcy11g000780		motif_sequence	1708	4	+	short_function
Lcy11g000780		motif_sequence	1803	4	+	short_function
Lcy11g000780		motif_sequence	1872	4	+	short_function
Lcy11g000780		motif_sequence	1972	4	+	short_function
Lcy11g000780	G-box	CACGAC	132	6	+	cis-acting regulatory element involved in light responsiveness
Lcy11g000780	I-box	AAGATAAGGCT	322	10	+	part of a light responsive element
Lcy11g000780	AT1-motif	AATTATTTTTTATT	736	13	+	part of a light responsive module
Lcy11g000780	CAAT-box	CAAT	22	4	+
Lcy11g000780	CAAT-box	CAAT	36	4	+
Lcy11g000780	CAAT-box	CAAAT	50	5	-	common cis-acting element in promoter and enhancer regions
Lcy11g000780	CAAT-box	CAAT	106	4	+
Lcy11g000780	CAAT-box	CAAT	118	4	-
Lcy11g000780	CAAT-box	CAAAT	137	5	+	common cis-acting element in promoter and enhancer regions
Lcy11g000780	CAAT-box	CAAT	181	4	-
Lcy11g000780	CAAT-box	CAAAT	261	5	-	common cis-acting element in promoter and enhancer regions
Lcy11g000780	CAAT-box	CAAT	273	4	-
Lcy11g000780	CAAT-box	CAAT	277	4	-
Lcy11g000780	CAAT-box	CAAT	358	4	-
Lcy11g000780	CAAT-box	CCAAT	440	5	-	common cis-acting element in promoter and enhancer regions
Lcy11g000780	CAAT-box	CAAT	607	4	-
Lcy11g000780	CAAT-box	CCAAT	696	5	+	common cis-acting element in promoter and enhancer regions
Lcy11g000780	CAAT-box	CAAT	697	4	+
Lcy11g000780	CAAT-box	CAAT	798	4	+
Lcy11g000780	CAAT-box	CAAT	800	4	-
Lcy11g000780	CAAT-box	CAAAT	841	5	+	common cis-acting element in promoter and enhancer regions
Lcy11g000780	CAAT-box	CAAAT	1086	5	-	common cis-acting element in promoter and enhancer regions
Lcy11g000780	CAAT-box	CAAAT	1153	5	-	common cis-acting element in promoter and enhancer regions
Lcy11g000780	CAAT-box	CAAT	1184	4	-
Lcy11g000780	CAAT-box	CAAT	1191	4	+
Lcy11g000780	CAAT-box	CAAT	1218	4	-
Lcy11g000780	CAAT-box	CAAT	1323	4	+
Lcy11g000780	CAAT-box	CAAT	1414	4	-
Lcy11g000780	CAAT-box	CAAT	1479	4	-
Lcy11g000780	CAAT-box	CAAT	1546	4	+
Lcy11g000780	CAAT-box	CAAAT	1646	5	-	common cis-acting element in promoter and enhancer regions
Lcy11g000780	CAAT-box	CAAT	1723	4	-
Lcy11g000780	CAAT-box	CCAAT	1852	5	+	common cis-acting element in promoter and enhancer regions
Lcy11g000780	CAAT-box	CAAT	1853	4	+
Lcy11g000810	WUN-motif	TTATTACAT	294	9	+
Lcy11g000810	G-Box	CACGTT	1953	6	-	cis-acting regulatory element involved in light responsiveness
Lcy11g000810	DRE	TACCGACAT	1683	9	-	cis-acting element involved in dehydration, low-temp, salt stresses
89	4	-	organism	short_function
Lcy11g000840		motif_sequence	1201	4	+	short_function
Lcy11g000840		motif_sequence	1411	4	+	short_function
Lcy11g000840		motif_sequence	1572	4	+	short_function
Lcy11g000840		motif_sequence	1710	4	-	short_function
Lcy11g000840		motif_sequence	1814	4	+	short_function
Lcy11g000840		motif_sequence	1867	4	+	short_function
Lcy11g000840		motif_sequence	1994	4	-	short_function
Lcy11g000840	Unnamed__4	CTCC	352	4	+
Lcy11g000840	Unnamed__4	CTCC	1384	4	-
Lcy11g000840	Unnamed__4	CTCC	1685	4	-
Lcy11g000840	Unnamed__4	CTCC	1710	4	-
Lcy11g000840	Unnamed__4	CTCC	1991	4	-
Lcy11g000840	Myb	CAACTG	1636	6	-
Lcy11g000840	GARE-motif	TCTGTTG	1608	7	+	gibberellin-responsive element
Lcy11g000840	TGA-element	AACGAC	1078	6	-	auxin-responsive element
Lcy11g000840	TGA-element	AACGAC	1167	6	-	auxin-responsive element
Lcy11g000840	WRE3	CCACCT	1216	6	+
Lcy11g000840	ARE	AAACCA	424	6	-	cis-acting regulatory element essential for the anaerobic induction
Lcy11g000840	ARE	AAACCA	1509	6	-	cis-acting regulatory element essential for the anaerobic induction
[truncated: 792 more rows]

## Sheet: Selected cis-acting elements
Gene name	Cis-acting elements	Sequence	Start site	Base length	Orientation	Function
LcCNGC1	TGA-element	AACGAC	482	6	+	auxin responsiveness
LcCNGC1	G-box	TACGTG	652	6	+	light responsiveness
LcCNGC1	G-box	TACGTG	1335	6	+	light responsiveness
LcCNGC1	MBS	CAACTG	1240	6	+	drought-inducibility
LcCNGC1	MBS	CAACTG	1705	6	-	drought-inducibility
LcCNGC1	TCT-motif	TCTTAC	649	6	+	light responsiveness
LcCNGC1	GA-motif	ATAGATAA	241	8	-	light responsiveness
LcCNGC1	ABRE	ACGTG	587	5	-	abscisic acid responsiveness
LcCNGC1	ABRE	ACGTG	653	5	+	abscisic acid responsiveness
LcCNGC1	ABRE	ACGTG	1336	5	+	abscisic acid responsiveness
LcCNGC1	P-box	CCTTTTG	549	7	+	gibberellin responsiveness
LcCNGC1	LTR	CCGAAA	1178	6	-	low-temperature responsiveness
LcCNGC1	AE-box	AGAAACAA	1717	8	-	light responsiveness
LcCNGC1	AE-box	AGAAACTT	1768	8	-	light responsiveness
LcCNGC1	GT1-motif	GGTTAA	281	6	+	light responsiveness
LcCNGC1	GT1-motif	GGTTAAT	1299	7	-	light responsiveness
LcCNGC1	GT1-motif	GGTTAA	1300	6	-	light responsiveness
LcCNGC1	TGACG-motif	TGACG	1221	5	-	MeJA-responsiveness
LcCNGC1	GATA-motif	GATAGGA	446	7	-	light responsiveness
LcCNGC1	CGTCA-motif	CGTCA	1221	5	+	MeJA-responsiveness
LcCNGC1	G-Box	CACGTT	587	6	+	light responsiveness
LcCNGC2	Box 4	ATTAAT	224	6	+	light responsiveness
LcCNGC2	Box 4	ATTAAT	498	6	+	light responsiveness
LcCNGC2	Box 4	ATTAAT	543	6	+	light responsiveness
LcCNGC2	Box 4	ATTAAT	1843	6	-	light responsiveness
LcCNGC2	LTR	CCGAAA	1874	6	-	low-temperature responsiveness
LcCNGC2	AE-box	AGAAACAA	306	8	+	light responsiveness
LcCNGC2	GT1-motif	GGTTAAT	29	7	+	light responsiveness
LcCNGC2	GT1-motif	GGTTAAT	1283	7	+	light responsiveness
LcCNGC2	GT1-motif	GGTTAAT	1605	7	+	light responsiveness
LcCNGC2	MBS	CAACTG	482	6	-	drought-inducibility
LcCNGC3	G-box	CACGTC	1353	6	-	light responsiveness
LcCNGC3	I-box	TGATAATGT	917	9	-	light responsiveness
LcCNGC3	Box 4	ATTAAT	1012	6	-	light responsiveness
LcCNGC3	Box 4	ATTAAT	1525	6	-	light responsiveness
LcCNGC3	Box 4	ATTAAT	1531	6	-	light responsiveness
LcCNGC3	Box 4	ATTAAT	1671	6	-	light responsiveness
LcCNGC3	MRE	AACCTAA	235	7	-	light responsiveness
LcCNGC3	TCT-motif	TCTTAC	1192	6	+	light responsiveness
LcCNGC3	TCA-element	CCATCTTTTT	1845	9	+	salicylic acid responsiveness
LcCNGC3	ABRE	ACGTG	1354	5	+	abscisic acid responsiveness
LcCNGC3	ABRE	TACGGTC	1747	7	-	abscisic acid responsiveness
LcCNGC3	P-box	CCTTTTG	455	7	-	gibberellin responsiveness
LcCNGC3	LAMP-element	CTTTATCA	1884	8	+	light responsiveness
LcCNGC3	TCCC-motif	TCTCCCT	1319	7	-	light responsiveness
LcCNGC4	P-box	CCTTTTG	992	7	+	gibberellin responsiveness
LcCNGC4	TGACG-motif	TGACG	1431	5	-	MeJA-responsiveness
LcCNGC4	TGACG-motif	TGACG	1459	5	-	MeJA-responsiveness
LcCNGC4	CGTCA-motif	CGTCA	1431	5	+	MeJA-responsiveness
LcCNGC4	CGTCA-motif	CGTCA	1459	5	+	MeJA-responsiveness
LcCNGC4	G-Box	CACGTT	1785	6	+	light responsiveness
LcCNGC4	TC-rich repeats	ATTCTCTAAC	414	9	-	defense and stress responsiveness
LcCNGC4	TC-rich repeats	ATTCTCTAAC	1613	9	+	defense and stress responsiveness
LcCNGC4	ACE	GACACGTATG	736	9	+	light responsiveness
LcCNGC4	Box 4	ATTAAT	1125	6	-	light responsiveness
LcCNGC4	TCT-motif	TCTTAC	535	6	+	light responsiveness
LcCNGC4	MBS	CAACTG	207	6	-	drought-inducibility
LcCNGC4	MBS	CAACTG	1319	6	+	drought-inducibility
LcCNGC4	MBS	CAACTG	1604	6	+	drought-inducibility
LcCNGC4	TCA-element	CCATCTTTTT	445	9	-	salicylic acid responsiveness
LcCNGC4	ABRE	ACGTG	1785	5	-	abscisic acid responsiveness
LcCNGC5	GARE-motif	TCTGTTG	59	7	-	gibberellin responsiveness
LcCNGC5	TGA-element	AACGAC	450	6	+	auxin responsiveness
LcCNGC5	TGA-element	AACGAC	831	6	-	auxin responsiveness
LcCNGC5	G-box	TACGTG	53	6	+	light responsiveness
LcCNGC5	G-box	CACGTC	1303	6	-	light responsiveness
LcCNGC5	Box 4	ATTAAT	288	6	+	light responsiveness
LcCNGC5	Box 4	ATTAAT	1289	6	-	light responsiveness
LcCNGC5	Box 4	ATTAAT	1761	6	-	light responsiveness
LcCNGC5	ATCT-motif	AATCTAATCC	198	9	+	light responsiveness
LcCNGC5	ABRE	CGTACGTGCA	51	9	+	abscisic acid responsiveness
LcCNGC5	ABRE	ACGTG	54	5	+	abscisic acid responsiveness
LcCNGC5	ABRE	ACGTG	1304	5	+	abscisic acid responsiveness
LcCNGC5	TCA-element	CCATCTTTTT	1836	9	-	salicylic acid responsiveness
LcCNGC5	P-box	CCTTTTG	1406	7	-	gibberellin responsiveness
LcCNGC5	P-box	CCTTTTG	1439	7	-	gibberellin responsiveness
LcCNGC5	TGACG-motif	TGACG	615	5	-	MeJA-responsiveness
LcCNGC5	TGACG-motif	TGACG	926	5	-	MeJA-responsiveness
LcCNGC5	GATA-motif	GATAGGA	1585	7	+	light responsiveness
LcCNGC5	GATA-motif	AAGGATAAGG	1832	9	+	light responsiveness
LcCNGC5	CGTCA-motif	CGTCA	615	5	+	MeJA-responsiveness
LcCNGC5	CGTCA-motif	CGTCA	926	5	+	MeJA-responsiveness
LcCNGC6	ABRE	ACGTG	1468	5	-	abscisic acid responsiveness
LcCNGC6	ABRE	CACGTG	1502	6	-	abscisic acid responsiveness
LcCNGC6	ABRE	ACGTG	1503	5	+	abscisic acid responsiveness
LcCNGC6	MBS	CAACTG	1396	6	+	drought-inducibility
LcCNGC6	ATCT-motif	AATCTAATCC	614	9	+	light responsiveness
LcCNGC6	ACE	CTAACGTATT	709	9	+	light responsiveness
LcCNGC6	Gap-box	CAAATGAA(A/G)A	1806	9.5	-	light responsiveness
LcCNGC6	Box 4	ATTAAT	482	6	+	light responsiveness
LcCNGC6	Box 4	ATTAAT	611	6	+	light responsiveness
LcCNGC6	Box 4	ATTAAT	1162	6	-	light responsiveness
LcCNGC6	Box 4	ATTAAT	1934	6	-	light responsiveness
LcCNGC6	G-box	CACGTC	1468	6	+	light responsiveness
LcCNGC6	G-box	CACGTG	1502	6	-	light responsiveness
LcCNGC6	G-Box	CACGTG	1502	6	-	light responsiveness
LcCNGC6	AuxRR-core	GGTCCAT	1757	7	+	auxin responsiveness
LcCNGC6	GT1-motif	GGTTAA	2013	6	+	light responsiveness
LcCNGC6	AE-box	AGAAACAA	227	8	-	light responsiveness
LcCNGC7	Box 4	ATTAAT	621	6	+	light responsiveness
LcCNGC7	ACE	GACACGTATG	214	9	-	light responsiveness
LcCNGC7	G-box	CACGTC	313	6	-	light responsiveness
LcCNGC7	GARE-motif	TCTGTTG	1194	7	+	gibberellin responsiveness
LcCNGC7	ABRE	ACGTG	217	5	+	abscisic acid responsiveness
LcCNGC7	ABRE	ACGTG	314	5	+	abscisic acid responsiveness
LcCNGC7	TCA-element	TCAGAAGAGG	898	9	+	salicylic acid responsiveness
LcCNGC7	ATCT-motif	AATCTAATCC	1139	9	+	light responsiveness
LcCNGC7	GT1-motif	GGTTAA	1516	6	+	light responsiveness
LcCNGC7	AE-box	AGAAACAA	1400	8	-	light responsiveness
LcCNGC7	G-Box	CACGTT	216	6	-	light responsiveness
LcCNGC7	3-AF1 binding site	TAAGAGAGGAA	549	10	-	light responsiveness
LcCNGC8	TCCC-motif	TCTCCCT	1218	7	+	light responsiveness
LcCNGC8	CGTCA-motif	CGTCA	1348	5	-	MeJA-responsiveness
LcCNGC8	CGTCA-motif	CGTCA	1425	5	-	MeJA-responsiveness
LcCNGC8	TATC-box	TATCCCA	1339	7	-	gibberellin responsiveness
LcCNGC8	LTR	CCGAAA	616	6	+	low-temperature responsiveness
LcCNGC8	GT1-motif	GGTTAAT	440	7	-	light responsiveness
LcCNGC8	GT1-motif	GGTTAA	441	6	-	light responsiveness
LcCNGC8	AE-box	AGAAACTT	136	8	-	light responsiveness
LcCNGC8	AE-box	AGAAACAA	579	8	-	light responsiveness
LcCNGC8	TGACG-motif	TGACG	1348	5	+	MeJA-responsiveness
LcCNGC8	TGACG-motif	TGACG	1425	5	+	MeJA-responsiveness
LcCNGC8	ATCT-motif	AATCTAATCC	1018	9	-	light responsiveness
LcCNGC8	TCA-element	CCATCTTTTT	1258	9	+	salicylic acid responsiveness
LcCNGC8	TCA-element	CCATCTTTTT	1377	9	-	salicylic acid responsiveness
LcCNGC8	TCA-element	CCATCTTTTT	1499	9	+	salicylic acid responsiveness
LcCNGC8	ABRE	ACGTG	33	5	-	abscisic acid responsiveness
LcCNGC8	G-box	TACGTG	33	6	-	light responsiveness
LcCNGC8	GARE-motif	TCTGTTG	48	7	+	gibberellin responsiveness
LcCNGC8	Box 4	ATTAAT	297	6	+	light responsiveness
LcCNGC9	TC-rich repeats	ATTCTCTAAC	1314	9	-	defense and stress responsiveness
LcCNGC9	chs-CMA2a	TCACTTGA	107	8	+	light responsiveness
LcCNGC9	GATT-motif	CTCCTGATTGGA	1605	11	-	light responsiveness
LcCNGC9	G-box	CACGTG	982	6	+	light responsiveness
LcCNGC9	G-box	TACGTG	993	6	-	light responsiveness
LcCNGC9	I-box	TGATAATGT	921	9	-	light responsiveness
LcCNGC9	Box 4	ATTAAT	47	6	+	light responsiveness
LcCNGC9	Box 4	ATTAAT	671	6	+	light responsiveness
LcCNGC9	Box 4	ATTAAT	678	6	+	light responsiveness
LcCNGC9	Box 4	ATTAAT	1051	6	-	light responsiveness
LcCNGC9	Box 4	ATTAAT	1339	6	-	light responsiveness
LcCNGC9	MBS	CAACTG	1985	6	+	drought-inducibility
LcCNGC9	TCT-motif	TCTTAC	1181	6	+	light responsiveness
LcCNGC9	ABRE	ACGTG	435	5	-	abscisic acid responsiveness
LcCNGC9	ABRE	CACGTG	982	6	+	abscisic acid responsiveness
LcCNGC9	ABRE	ACGTG	983	5	+	abscisic acid responsiveness
LcCNGC9	ABRE	ACGTG	993	5	-	abscisic acid responsiveness
LcCNGC9	AE-box	AGAAACTT	1331	8	+	light responsiveness
LcCNGC9	AE-box	AGAAACAA	1677	8	+	light responsiveness
LcCNGC9	TGACG-motif	TGACG	368	5	-	MeJA-responsiveness
LcCNGC9	TGACG-motif	TGACG	1024	5	-	MeJA-responsiveness
LcCNGC9	GATA-motif	GATAGGA	596	7	+	light responsiveness
LcCNGC9	CGTCA-motif	CGTCA	368	5	+	MeJA-responsiveness
LcCNGC9	CGTCA-motif	CGTCA	1024	5	+	MeJA-responsiveness
LcCNGC9	G-Box	CACGTT	435	6	+	light responsiveness
LcCNGC9	G-Box	CACGTG	982	6	+	light responsiveness
LcCNGC10	CGTCA-motif	CGTCA	691	5	+	MeJA-responsiveness
LcCNGC10	CGTCA-motif	CGTCA	1773	5	+	MeJA-responsiveness
LcCNGC10	AE-box	AGAAACTT	151	8	-	light responsiveness
LcCNGC10	P-box	CCTTTTG	668	7	+	gibberellin responsiveness
LcCNGC10	P-box	CCTTTTG	973	7	+	gibberellin responsiveness
LcCNGC10	P-box	CCTTTTG	1381	7	-	gibberellin responsiveness
LcCNGC10	TGACG-motif	TGACG	691	5	-	MeJA-responsiveness
LcCNGC10	TGACG-motif	TGACG	1773	5	-	MeJA-responsiveness
LcCNGC10	MBS	CAACTG	995	6	-	drought-inducibility
LcCNGC10	ABRE	ACGTG	1484	5	-	abscisic acid responsiveness
LcCNGC10	TCA-element	TCAGAAGAGG	738	9	-	salicylic acid responsiveness
LcCNGC10	G-box	TACGTG	1484	6	-	light responsiveness
LcCNGC10	G-box	GCCACGTGGA	1854	9	-	light responsiveness
LcCNGC10	Box 4	ATTAAT	1726	6	-	light responsiveness
LcCNGC11	TGA-element	AACGAC	1807	6	+	auxin responsiveness
LcCNGC11	MBS	CAACTG	923	6	+	drought-inducibility
LcCNGC11	GT1-motif	GGTTAAT	357	7	-	light responsiveness
LcCNGC11	GT1-motif	GGTTAA	358	6	-	light responsiveness
LcCNGC11	GT1-motif	GGTTAA	1894	6	+	light responsiveness
LcCNGC11	LTR	CCGAAA	287	6	+	low-temperature responsiveness
LcCNGC11	LTR	CCGAAA	714	6	+	low-temperature responsiveness
LcCNGC11	GATA-motif	AAGATAAGATT	260	10	-	light responsiveness
LcCNGC12	GATA-motif	AAGGATAAGG	1811	9	-	light responsiveness
LcCNGC12	CGTCA-motif	CGTCA	1908	5	-	MeJA-responsiveness
LcCNGC12	G-Box	TCCACATGGCA	1293	10	-	light responsiveness
LcCNGC12	TATC-box	TATCCCA	1716	7	-	gibberellin responsiveness
LcCNGC12	TGACG-motif	TGACG	1908	5	+	MeJA-responsiveness
LcCNGC12	MRE	AACCTAA	496	7	-	light responsiveness
LcCNGC12	MRE	AACCTAA	1091	7	+	light responsiveness
LcCNGC12	MRE	AACCTAA	1371	7	+	light responsiveness
LcCNGC12	TCT-motif	TCTTAC	1828	6	-	light responsiveness
LcCNGC12	ABRE	TACGGTC	1885	7	-	abscisic acid responsiveness
LcCNGC12	GARE-motif	TCTGTTG	1686	7	-	gibberellin responsiveness
LcCNGC12	G-box	CACGAC	132	6	+	light responsiveness
LcCNGC12	I-box	AAGATAAGGCT	322	10	+	light responsiveness
LcCNGC12	AT1-motif	AATTATTTTTTATT	736	13	+	light responsiveness
LcCNGC13	G-Box	CACGTT	1953	6	-	light responsiveness
LcCNGC15	GARE-motif	TCTGTTG	1608	7	+	gibberellin responsiveness
LcCNGC15	TGA-element	AACGAC	1078	6	-	auxin responsiveness
LcCNGC15	TGA-element	AACGAC	1167	6	-	auxin responsiveness
LcCNGC15	CGTCA-motif	CGTCA	128	5	-	MeJA-responsiveness
LcCNGC15	CGTCA-motif	CGTCA	382	5	-	MeJA-responsiveness
LcCNGC15	CGTCA-motif	CGTCA	1098	5	-	MeJA-responsiveness
LcCNGC15	CGTCA-motif	CGTCA	1139	5	-	MeJA-responsiveness
LcCNGC15	GATA-motif	AAGGATAAGG	645	9	+	light responsiveness
LcCNGC15	GATA-motif	AAGGATAAGG	800	9	+	light responsiveness
LcCNGC15	GATA-motif	GATAGGA	1912	7	+	light responsiveness
LcCNGC15	TGACG-motif	TGACG	128	5	+	MeJA-responsiveness
LcCNGC15	TGACG-motif	TGACG	382	5	+	MeJA-responsiveness
LcCNGC15	TGACG-motif	TGACG	1098	5	+	MeJA-responsiveness
LcCNGC15	TGACG-motif	TGACG	1139	5	+	MeJA-responsiveness
LcCNGC15	AE-box	AGAAACAA	1788	8	-	light responsiveness
LcCNGC15	GT1-motif	GGTTAA	647	6	+	light responsiveness
LcCNGC15	GT1-motif	GGTTAA	802	6	+	light responsiveness
LcCNGC15	GT1-motif	GCGGTAATT	913	9	+	light responsiveness
LcCNGC15	GTGGC-motif	CATCGTGTGGC	281	10	-	light responsiveness
LcCNGC16	MBS	CAACTG	1947	6	-	drought-inducibility
LcCNGC16	TCA-element	CCATCTTTTT	471	9	+	salicylic acid responsiveness
LcCNGC16	ABRE	ACGTG	1170	5	-	abscisic acid responsiveness
LcCNGC16	TGA-element	AACGAC	1102	6	-	auxin responsiveness
LcCNGC16	Box 4	ATTAAT	440	6	+	light responsiveness
LcCNGC16	Box 4	ATTAAT	1472	6	-	light responsiveness
LcCNGC16	GATA-motif	AAGATAAGATT	545	10	+	light responsiveness
LcCNGC16	LAMP-element	CCTTATCCA	365	9	-	light responsiveness
LcCNGC16	TCCC-motif	TCTCCCT	1974	7	+	light responsiveness
LcCNGC16	CGTCA-motif	CGTCA	763	5	+	MeJA-responsiveness
LcCNGC16	CGTCA-motif	CGTCA	1491	5	-	MeJA-responsiveness
LcCNGC16	G-Box	CACGTT	1170	6	+	light responsiveness
LcCNGC16	GT1-motif	GGTTAA	65	6	-	light responsiveness
LcCNGC16	TGACG-motif	TGACG	763	5	-	MeJA-responsiveness
LcCNGC16	TGACG-motif	TGACG	1491	5	+	MeJA-responsiveness
LcCNGC17	CGTCA-motif	CGTCA	1520	5	-	MeJA-responsiveness
LcCNGC17	GATA-motif	AAGATAAGATT	942	10	-	light responsiveness
LcCNGC17	TCCC-motif	TCTCCCT	1390	7	+	light responsiveness
LcCNGC17	3-AF1 binding site	TAAGAGAGGAA	1808	10	+	light responsiveness
LcCNGC17	TGACG-motif	TGACG	1520	5	+	MeJA-responsiveness
LcCNGC17	LTR	CCGAAA	87	6	-	low-temperature responsiveness
LcCNGC17	GT1-motif	GGTTAAT	683	7	+	light responsiveness
LcCNGC17	AE-box	AGAAACAA	783	8	+	light responsiveness
LcCNGC17	TCA-element	TCAGAAGAGG	196	9	-	salicylic acid responsiveness
LcCNGC17	TCA-element	CCATCTTTTT	976	9	-	salicylic acid responsiveness
LcCNGC17	ABRE	TACGTGTC	209	8	+	abscisic acid responsiveness
LcCNGC17	ABRE	ACGTG	210	5	+	abscisic acid responsiveness
LcCNGC17	TCT-motif	TCTTAC	1052	6	-	light responsiveness
LcCNGC17	TCT-motif	TCTTAC	1301	6	+	light responsiveness
LcCNGC17	TCT-motif	TCTTAC	1325	6	+	light responsiveness
LcCNGC17	TCT-motif	TCTTAC	1403	6	+	light responsiveness
LcCNGC17	TCT-motif	TCTTAC	1669	6	-	light responsiveness
LcCNGC17	TGA-box	TGACGTAA	1520	8	+	auxin responsiveness
LcCNGC17	Box 4	ATTAAT	185	6	+	light responsiveness
LcCNGC17	Box 4	ATTAAT	362	6	+	light responsiveness
LcCNGC17	TC-rich repeats	ATTCTCTAAC	308	9	+	defense and stress responsiveness
LcCNGC17	TC-rich repeats	GTTTTCTTAC	1052	9	-	defense and stress responsiveness
LcCNGC17	G-box	TACGTG	209	6	+	light responsiveness
LcCNGC17	G-box	CACGAC	1092	6	-	light responsiveness
LcCNGC18	TCA-element	CCATCTTTTT	1049	9	-	salicylic acid responsiveness
LcCNGC18	MRE	AACCTAA	552	7	-	light responsiveness
LcCNGC18	GARE-motif	TCTGTTG	752	7	-	gibberellin responsiveness
LcCNGC18	GARE-motif	TCTGTTG	961	7	+	gibberellin responsiveness
LcCNGC18	GT1-motif	GGTTAA	768	6	-	light responsiveness
LcCNGC19	Box 4	ATTAAT	47	6	+	light responsiveness
LcCNGC19	Box 4	ATTAAT	1144	6	-	light responsiveness
LcCNGC19	Box 4	ATTAAT	1689	6	-	light responsiveness
LcCNGC19	Gap-box	CAAATGAA(A/G)A	1612	9.5	-	light responsiveness
LcCNGC19	TC-rich repeats	ATTCTCTAAC	427	9	-	defense and stress responsiveness
LcCNGC19	L-box	ATCCCACCTAC	706	10	-	light responsiveness
LcCNGC19	G-box	CACGAC	231	6	+	light responsiveness
LcCNGC19	TGA-element	AACGAC	703	6	-	auxin responsiveness
LcCNGC19	TGA-element	AACGAC	1317	6	-	auxin responsiveness
LcCNGC19	MBS	CAACTG	1630	6	+	drought-inducibility
LcCNGC19	GA-motif	ATAGATAA	1665	8	+	light responsiveness
LcCNGC19	TCCC-motif	TCTCCCT	620	7	+	light responsiveness
LcCNGC19	3-AF1 binding site	TAAGAGAGGAA	562	10	-	light responsiveness
LcCNGC20	GATA-motif	AAGGATAAGG	173	9	+	light responsiveness
LcCNGC20	GATA-motif	AAGGATAAGG	190	9	-	light responsiveness
LcCNGC20	Box 4	ATTAAT	313	6	+	light responsiveness
LcCNGC20	Box 4	ATTAAT	381	6	+	light responsiveness
LcCNGC20	Box 4	ATTAAT	624	6	+	light responsiveness
LcCNGC20	Box 4	ATTAAT	752	6	+	light responsiveness
LcCNGC20	Box 4	ATTAAT	820	6	+	light responsiveness
LcCNGC20	Box 4	ATTAAT	1086	6	-	light responsiveness
LcCNGC20	Box 4	ATTAAT	1571	6	-	light responsiveness
LcCNGC20	Gap-box	CAAATGAA(A/G)A	1609	9.5	-	light responsiveness
LcCNGC20	I-box	ccttatcct	174	9	-	light responsiveness
LcCNGC20	I-box	gGATAAGGTG	175	9	+	light responsiveness
LcCNGC20	I-box	cGATAAGGCG	804	9	-	light responsiveness
LcCNGC20	TGA-element	AACGAC	1273	6	-	auxin responsiveness
LcCNGC20	GA-motif	ATAGATAA	1663	8	+	light responsiveness
LcCNGC20	TCT-motif	TCTTAC	1317	6	+	light responsiveness
LcCNGC20	MBS	CAACTG	1308	6	-	drought-inducibility
LcCNGC20	MRE	AACCTAA	214	7	-	light responsiveness
LcCNGC20	MRE	AACCTAA	650	7	-	light responsiveness
