# Supplementary material for: Genome-Wide Identification of the Cyclic Nucleotide-Gated Ion Channel Gene Family and Expression Profiles Under Low-Temperature Stress in Luffa cylindrica L
Source: Int J Mol Sci. 2024 Oct 21;25(20):11330. doi: 10.3390/ijms252011330 (PMC11508470; doi:10.3390/ijms252011330)
Supplement: Supplementary file 1 [file ijms-25-11330-s001.zip › Supplementary File S6.xls]

## Sheet: Sheet1
gene_id	Root	Stem	Leaf	Male flower	Female flower	Ovary	Fruit	Total FPKM
LcCNGC1	40.6127	18.8881	18.4817	24.9078	17.5857	19.6966	20.4486	160.621
LcCNGC2	0.607699	0.550987	0.128939	17.2156	2.21831	0.179709	0.185313	21.0866
LcCNGC3	15.5546	15.8911	10.3092	22.0106	22.2036	14.8536	21.8663	122.689
LcCNGC4	3.86265	0.205206	4.41992	0.621654	3.0443	0.200328	0.0848872	12.439
LcCNGC5	17.0632	11.5536	10.7767	6.98476	23.4844	15.8717	19.0007	104.735
LcCNGC6	5.04962	3.70849	7.92028	2.23463	23.4594	2.93809	2.10312	47.4137
LcCNGC7	109.628	34.393	16.8357	22.9254	25.8737	29.7292	31.2796	270.664
LcCNGC8	13.2347	72.4885	69.6571	681.602	699.738	82.7645	100.905	1720.39
LcCNGC9	0.00709691	0.0280015	0.131155	28.0412	0.402469	0.200869	0.278277	29.0891
LcCNGC10	0.707331	0.757741	0.954883	18.5553	0.869952	1.35784	1.37248	24.5755
LcCNGC11	79.9863	33.1587	3.6635	0	0.0140351	11.5793	5.87223	134.274
LcCNGC12	9.28054	23.6471	27.386	41.0169	56.9136	41.907	58.7549	258.906
LcCNGC13	0.582324	5.56919	20.5392	0.150681	0.216381	0.97505	0.811581	28.8444
LcCNGC14	38.7982	40.4141	8.76235	3.535	1.4963	42.6106	35.9273	171.544
LcCNGC15	0	0	0	0	0	0	0	0
LcCNGC16	0.00864789	0	0.060241	0.0981466	0	0	0.0286961	0.195732
LcCNGC17	0.0473262	18.0228	30.0273	130.001	129.051	64.662	65.6655	437.477
LcCNGC18	0.354706	1.01223	1.89016	5.79528	2.45979	0.75405	0.891647	13.1579
LcCNGC19	0	0	0	0.0466899	0	0.0521497	0	0.0988396
LcCNGC20	0	0	0	0	0	0	0	0
Total FPKM	335.385	280.289	231.944	1005.74	1009.03	330.333	365.476
