# Supplementary material for: Genome-Wide Identification of the Cyclic Nucleotide-Gated Ion Channel Gene Family and Expression Profiles Under Low-Temperature Stress in Luffa cylindrica L
Source: Int J Mol Sci. 2024 Oct 21;25(20):11330. doi: 10.3390/ijms252011330 (PMC11508470; doi:10.3390/ijms252011330)
Supplement: Supplementary file 1 [file ijms-25-11330-s001.zip › Supplementary File S7.xls]

## Sheet: low-temperature
gene id	0h	2h	4h	8h	12h	Total FPKM
LcCNGC1	53.1722	34.8245	49.9271	50.829	32.7831	221.536
LcCNGC2	0.262365	1.14175	1.36589	2.53135	1.74474	7.0461
LcCNGC3	10.2589	8.4865	10.9884	10.83	25.3396	65.9034
LcCNGC4	0.608045	2.71593	2.54686	6.85372	17.0856	29.8102
LcCNGC5	9.28047	7.21249	4.49187	15.448	9.05617	45.489
LcCNGC6	2.41315	7.3295	5.69524	9.24449	12.0197	36.7021
LcCNGC7	77.92	45.07	53.44	66.79	42.09	285.31
LcCNGC8	14.5866	27.6941	27.1282	44.267	106.35	220.026
LcCNGC9	0.113358	0.300974	0.112628	0.0446772	0.0679234	0.639561
LcCNGC10	0.386552	0.732363	3.8317	4.04267	10.2711	19.2644
LcCNGC11	10.7466	13.2413	3.40025	5.63705	10.9034	43.9287
LcCNGC12	4.74829	8.24946	11.9055	5.76303	12.2329	42.8991
LcCNGC13	25.9314	20.6868	59.8784	128.874	95.192	330.562
LcCNGC14	37.309	38.5049	21.6613	11.3738	11.5025	120.352
LcCNGC15	53.1722	34.8245	49.9271	50.829	32.7831	221.536
LcCNGC16	0.042875	0	0	0	0.113485	0.15636
LcCNGC17	49.8651	29.4147	30.7144	24.1399	44.3073	178.441
LcCNGC18	0.621823	0.4626	2.06786	5.80444	4.75049	13.7072
LcCNGC19	0	0	0	0	0	0
LcCNGC20	0	0	0	0	0	0
Total FPKM	351.439	280.892	339.083	443.302	468.594
